# Supplementary material for: Proteomics early after heart transplantation and relation to coronary intimal changes and prognosis
Source: JHLT Open. 2024 May 13;5:100110. doi: 10.1016/j.jhlto.2024.100110 (PMC11935488; doi:10.1016/j.jhlto.2024.100110)
Supplement: Supplementary file 1 — Supplementary material [file mmc1.xlsx]

## Sheet: High and low delta intima 3 mon
Appendix A
Table A1
92 biomarkers from Olink® CARDIOVASCULAR III in 26 HTx patients 3 months after HTx divided into two groups in relation to intima proliferation (high and low delta intima) assessed by optical coherence tomography. All values are in arbitrary values; NPX (Normalized Protein eXpression).
	High delta intima													Low delta intima
Patient ID	1	6	7	8	9	13	14	22	23	25	26	27	30	2	4	5	10	11	12	15	17	18	19	20	24	28
TNFRSF14	4.9282	5.25618	4.94942	4.9239	4.94289	4.63489	4.99769	4.89087	4.81039	5.4563	5.19754	4.36015	4.44549	5.67133	4.57558	4.94718	4.28672	4.32503	4.25652	4.72552	5.43129	5.11753	5.06081	4.05652	4.4085	5.7136
LDL.receptor	3.97547	4.41014	4.83371	3.94124	3.38786	3.93878	3.95599	4.04875	3.20106	5.51354	4.17817	3.05699	3.84844	3.03098	3.78177	3.1167	3.7435	3.21538	3.8218	3.71698	3.08406	3.37874	2.53723	3.2769	3.42204	3.52578
ITGB2	3.93907	4.78954	4.64108	3.69566	4.44889	3.87156	4.35352	3.85029	4.38052	5.3102	4.50996	4.16317	4.23561	3.79375	4.3614	4.03767	3.89983	4.17708	4.39252	4.28666	4.19775	3.54666	3.43089	3.73196	3.91628	3.65562
IL.17RA	3.3749	3.07641	3.65285	3.13586	4.2139	3.34904	2.70763	4.26078	3.98562	4.38927	3.5001	3.4199	3.65894	4.05388	4.02527	3.59976	3.2247	3.30261	3.75823	3.92471	4.00757	3.52704	3.46253	3.35897	3.50557	3.97536
TNF.R2	5.56544	6.34587	5.37843	5.11992	5.87855	5.49177	5.72709	5.36772	5.13238	5.66083	5.4914	5.71118	5.58081	6.62131	5.83885	5.57756	5.11147	5.39521	5.1602	5.43589	6.03468	5.98942	5.29433	4.97752	5.18951	6.51841
MMP.9	5.19067	5.42178	6.38391	3.74196	5.81401	4.10426	4.7559	4.74497	5.96482	5.49508	5.36237	2.49323	3.3918	3.96199	4.53581	4.21649	5.17591	3.17305	3.85241	5.73459	5.30628	3.85837	4.40898	5.34493	3.49943	5.113
EPHB4	4.41669	5.1653	5.19257	4.78134	5.1726	5.19502	5.53476	5.15839	4.982	5.15614	5.11274	4.97784	4.88602	5.9447	5.41687	5.04978	5.01754	5.05595	4.74022	5.36903	5.75281	5.21583	5.09845	4.69058	4.9587	5.53355
IL2.RA	2.59006	3.97658	3.26014	2.90695	3.72122	3.62662	4.28765	3.62288	3.13529	3.67559	3.05979	3.93298	3.40983	4.95768	3.56575	3.99275	3.21031	3.27707	2.83461	3.34408	4.26603	3.39528	3.5765	2.94015	3.29706	3.55797
OPG	2.88628	4.12018	4.0523	3.05173	3.45769	3.33831	3.83026	3.56445	3.02611	3.93201	3.8575	3.48397	3.43738	4.40306	3.88636	3.04899	3.55362	3.52894	4.3585	3.79971	3.41873	4.06947	3.59131	2.57383	3.36213	4.08688
ALCAM	6.52864	7.07276	7.10173	6.60222	7.15835	6.92738	7.1924	6.88234	6.81123	7.33812	7.18778	6.98472	6.83664	7.18729	7.6456	6.84572	7.10764	6.92836	6.95147	6.98571	7.33731	6.91089	6.49683	6.63693	6.7475	7.03962
TFF3	4.33442	5.89126	5.47973	5.00478	5.23661	5.33469	5.75506	5.32304	5.08667	5.14776	5.61867	4.70516	4.77325	6.30455	4.66936	4.93229	4.8889	4.48522	4.89501	5.23519	5.50467	5.36713	5.53911	4.26446	4.82547	6.71283
SELP	10.0765	10.0557	10.3773	9.44935	9.96182	10.0821	8.9212	9.78506	9.8624	10.284	10.7114	8.2889	9.58702	8.9224	9.5859	9.86141	9.6209	9.90943	8.81513	10.0908	9.98259	9.73942	9.65629	9.86999	8.0491	10.1188
CSTB	4.00881	5.08257	3.70576	3.76265	3.67366	4.02973	4.52314	3.46099	3.81483	4.00999	4.61105	3.2289	3.78759	5.26866	4.40481	3.18401	3.4536	3.22556	3.42264	4.45709	4.88868	3.30334	3.73798	3.97634	3.35552	6.00679
MCP.1	5.73365	4.92504	5.58107	4.8748	5.75968	4.8811	5.42868	5.24793	4.87676	5.15001	5.31994	4.76987	5.38018	5.72499	4.69377	4.83523	3.85305	5.39812	4.1567	5.25131	5.00561	5.09695	6.0911	5.84383	4.68468	5.03307
CD163	7.49765	7.42757	7.2807	7.15815	8.35064	6.70971	7.8573	7.38229	7.32688	7.40545	8.28502	7.54625	7.5562	7.82741	8.53928	7.2027	7.49556	8.06066	7.47839	7.53442	7.58494	8.00718	6.65029	6.20154	6.97984	6.9397
Gal.3	3.5422	3.71499	3.69523	2.78486	2.96017	3.25396	3.1323	2.87828	2.80791	3.59964	3.65469	2.48301	2.79612	3.23006	3.19377	2.69121	3.00156	2.69946	2.80408	3.62205	3.2258	2.94571	3.11061	2.77806	2.58615	4.11415
GRN	4.55267	5.36605	5.21397	5.01305	5.46196	5.351	5.4961	5.13937	4.57887	5.37737	5.09531	5.05085	5.14768	5.00777	5.30887	4.75296	5.29732	5.49225	4.88886	5.1292	5.5579	6.81035	5.10175	4.67185	4.73511	6.10385
NT.proBNP	4.54032	5.5988	5.83337	5.08988	5.33729	5.68915	7.43069	5.46881	4.57916	5.12515	6.03916	5.07333	4.86418	7.53284	4.73773	4.47314	5.31797	5.23634	5.57198	5.46787	6.07609	5.97587	5.08456	3.88473	4.52949	6.29279
BLM.hydrolase	2.84038	2.60849	2.00436	2.61456	3.25453	2.11302	2.12954	2.60031	2.33091	3.10216	3.31797	2.27331	2.9062	2.15102	2.75508	2.42541	2.7137	3.31161	1.77183	3.00918	3.13883	2.04509	2.55633	3.49327	2.45068	3.58499
PLC	7.51306	8.45477	7.9895	8.25069	8.13113	8.37054	8.59932	8.18916	8.05222	8.3985	8.53244	7.66144	7.99778	8.72898	8.51531	8.0008	7.80927	8.06255	7.71984	8.07766	8.89719	7.80437	8.57097	7.85813	8.17013	8.8322
LTBR	3.05007	4.55101	4.02434	3.45894	3.73183	3.94909	4.23015	3.87103	3.44269	4.05737	3.76598	3.64693	3.7227	4.85756	3.94138	3.61932	3.223	3.64394	3.40524	3.83115	4.73571	4.14192	3.84037	3.33324	3.61189	4.91478
Notch.3	4.91871	5.45563	5.41282	4.95706	5.37037	5.09446	5.80855	5.47897	4.84804	5.12769	5.50832	5.24732	5.19478	5.64716	5.51921	4.92985	5.06635	5.08404	5.32618	5.43095	6.15836	5.34419	5.34551	4.79581	5.40113	5.41148
TIMP4	2.60741	3.76342	3.65665	2.583	2.7237	3.42895	3.78491	3.30981	2.59595	3.41268	3.15037	3.08386	3.08043	3.30175	2.79418	3.10856	2.64562	2.83092	2.95232	3.6084	3.08048	3.31278	4.34921	2.50626	2.00637	3.87571
CNTN1	2.83149	3.56591	4.52861	3.122	3.58524	3.54832	3.64769	3.6212	3.29918	4.33336	3.99017	3.73343	3.61361	2.9377	4.39829	3.4843	4.08974	3.74536	4.03685	4.00701	3.95413	3.13449	3.03578	3.00089	3.85814	3.4373
CDH5	2.96266	3.30489	3.84514	3.49431	4.0984	3.73035	4.12847	4.53522	3.88149	4.29944	4.29838	3.78271	4.03219	4.07946	4.95174	3.87133	3.89691	4.09011	4.15274	4.05508	4.90948	3.94459	4.175	3.36311	3.74063	3.98931
TLT.2	4.56	4.25593	5.10534	4.73195	5.36478	4.8643	4.37822	5.17328	5.38273	5.65772	5.76477	4.21874	4.1672	4.7374	5.12088	5.26596	4.98386	4.7082	5.06658	4.84159	5.34885	5.5359	4.92816	4.69607	4.88371	5.07935
FABP4	5.58232	6.8947	6.41937	5.4382	5.25159	6.56699	5.44718	4.72709	5.86077	6.63979	7.25241	4.34337	6.40056	6.6062	6.81786	5.26888	5.16632	5.24922	5.10848	5.24512	6.5783	4.0613	5.4383	6.07262	4.65653	9.0065
TFPI	8.84525	9.27115	9.24218	8.91639	8.91047	8.85603	9.13447	8.87878	8.93509	10.0224	9.12289	8.77548	8.99762	9.13577	10.8859	8.69219	8.61212	9.15481	8.84747	9.47437	9.2064	9.48488	8.81796	8.65419	8.49533	9.20119
PAI	7.18836	7.29792	7.3052	7.2675	7.3664	7.34454	6.3111	6.7131	7.06812	8.2538	7.44058	6.75274	6.91569	5.4326	6.99507	7.30385	6.5128	6.75844	4.16341	7.1932	7.63655	7.85735	7.14984	7.22681	5.41486	6.51734
CCL24	3.16154	5.37857	5.8553	4.79685	5.41343	4.91294	4.39337	5.69196	5.22262	3.8022	4.59773	6.2777	4.05548	4.90685	5.1038	4.61433	3.65631	6.3116	5.54682	6.1812	6.25856	4.00595	6.07274	4.83121	4.62639	4.21785
TR	5.96092	4.09185	7.06486	4.78309	5.22839	6.12506	5.71083	4.35204	4.75023	5.39979	4.94044	4.90657	4.34585	5.89389	4.68873	5.11324	5.58736	4.99398	5.62308	4.85818	4.07945	5.72139	3.93161	4.52104	3.82029	5.19505
TNFRSF10C	5.27029	5.92854	7.19944	4.09467	5.8404	6.74018	6.51367	5.2936	6.92352	6.57501	6.56077	4.1125	4.88489	6.55984	5.74441	5.94138	6.35715	4.40098	6.2666	5.2462	6.00034	4.36932	4.87953	5.48765	5.71136	6.44539
GDF.15	5.54519	7.15046	6.85897	5.99116	5.90869	5.97032	6.05924	5.7086	5.32723	5.79111	5.93586	5.46394	5.54509	7.18037	6.17216	5.39579	5.31656	5.36929	5.39954	5.89993	6.50531	6.30066	6.83022	5.09785	5.2108	7.70009
SELE	11.7963	11.2596	11.1345	11.5971	11.6316	11.8123	12.1229	11.1896	11.6811	11.4286	12.3301	10.8025	11.5044	10.6746	13.4785	11.8525	11.6701	9.61535	10.8299	10.6675	11.345	11.3683	9.66223	12.6478	11.8006	12.1468
AZU1	3.99566	6.2887	5.08971	3.49326	4.29793	2.7405	3.33485	4.30135	5.74246	4.76427	4.09631	1.97755	3.75453	4.36856	5.67997	4.25129	3.36226	4.18715	3.50689	4.96319	4.9629	3.48125	4.79008	3.6438	3.52381	4.14323
DLK.1	4.06489	6.38201	5.46232	6.36125	5.70942	6.29004	6.66384	4.79497	5.10293	5.99967	5.58744	5.39324	5.65588	6.34759	5.87039	4.75553	4.95901	5.83236	4.71456	4.68472	4.85103	4.25239	5.68413	4.69891	5.33438	6.61061
SPON1	1.63968	2.34478	1.9636	1.77352	2.2864	1.87785	2.07753	1.81632	1.74349	2.01642	2.19365	1.78247	1.83199	2.47717	4.5685	1.4769	2.14857	2.02129	2.13532	1.85516	2.37042	2.24924	2.2555	1.64998	2.00192	2.3398
MPO	3.57399	4.72281	3.12307	3.35148	4.15201	3.25103	3.506	3.39411	4.13208	4.15582	3.39613	3.12497	3.39252	3.40987	4.89202	3.63887	3.70911	4.26524	3.19068	4.17159	4.30713	3.9394	3.57084	3.40779	3.87322	4.14933
CXCL16	5.0013	6.28384	5.44949	4.97864	5.74572	5.63873	5.38032	5.31876	5.17055	5.75831	5.38308	4.4853	4.9241	6.02032	5.20266	4.91501	4.84859	5.00193	4.5737	5.41222	5.82466	5.97242	5.27898	4.93349	4.58941	6.65754
IL.6RA	10.902	11.6203	11.8475	10.9877	12.1435	11.5413	11.833	11.6645	11.9865	12.5614	11.4417	11.8122	11.0915	11.7122	11.3	11.2912	11.6851	11.4872	11.8538	11.6251	11.9809	11.912	11.1579	11.1505	10.8757	12.1694
RETN	5.48926	6.126	6.26475	4.55752	5.70326	5.81387	6.63639	5.41274	6.446	6.02472	5.74638	4.65015	4.73788	5.77373	5.20164	6.25832	6.62056	6.88826	6.02575	6.51557	5.84491	3.04714	5.29213	5.95892	4.71197	7.34037
IGFBP.1	4.0358	5.74133	4.21452	3.52315	5.50353	6.09479	5.24415	5.76039	4.98466	4.29919	4.76633	5.637	3.89813	6.18967	4.36099	5.33137	5.45962	5.26114	5.29552	6.49541	7.36993	3.39859	5.94782	2.60207	5.6932	7.16329
CHIT1	4.10553	4.6703	4.40444	4.42647	5.42951	4.38858	6.59112	2.88946	3.78107	3.7128	3.54544	3.65159	4.29833	5.42498	4.54925	4.02077	3.56473	4.2371	4.2034	4.95799	4.83035	3.70454	4.36672	3.82277	3.22755	5.06
TR.AP	3.01942	3.87249	3.95809	3.56839	3.05987	3.48522	2.89158	3.38446	3.43073	4.17584	2.72192	3.16402	2.9436	2.12179	3.64343	3.2308	2.74234	3.16508	3.1427	3.14384	3.46137	3.29683	2.29172	2.8747	2.85364	3.97144
GP6	2.19476	2.10566	1.891	2.42974	2.41128	2.19215	1.92755	1.97261	2.47472	3.25401	2.91335	1.50145	1.25239	1.99761	0.98493	2.16235	1.87074	1.69135	1.08745	1.85938	2.30814	3.08519	2.39491	1.36792	0.87059	1.77646
PSP.D	2.49383	1.52602	2.38402	2.77607	1.80844	0.57548	2.97229	2.0367	1.15439	2.9502	2.71912	0.88509	2.46715	2.73331	2.06383	1.78833	1.8156	2.62946	2.19372	1.9534	2.71402	0.834	1.28044	1.84763	1.71296	2.16141
PI3	0.85612	2.59253	3.743	2.45147	2.73451	2.87373	2.92719	2.20929	2.95394	3.03725	1.94944	2.1178	1.49788	2.55298	2.09986	1.92925	0.69843	1.95053	0.82558	2.69805	3.33469	3.13829	3.07015	1.43437	2.4757	4.60768
Ep.CAM	4.49373	3.82553	4.24674	5.14616	4.7824	6.37047	4.89405	5.2552	3.51556	5.6963	5.40756	5.46687	5.92967	3.48072	4.61272	3.6656	4.28211	3.84151	4.44654	5.32596	4.93943	3.72728	4.11493	3.86103	3.69094	5.47778
AP.N	4.3523	4.72403	5.36528	4.544	5.11813	5.20862	5.06084	4.60061	4.89198	5.3858	5.05922	4.98961	4.50848	5.16466	6.36307	4.42939	4.86819	4.91246	5.09606	5.3408	5.27101	4.81926	4.81374	4.36673	5.43631	4.89724
AXL	8.11934	8.64147	8.56456	8.51804	8.95558	8.45603	8.85742	8.47505	8.34662	8.66874	8.85374	8.71933	8.90856	8.93622	9.00275	8.34986	8.28935	8.94697	8.67301	8.5817	9.06644	8.9648	7.67459	7.81999	8.478	8.39092
IL.1RT1	5.3531	6.0459	6.39324	5.86212	6.34351	5.78405	6.35423	5.99865	5.99327	6.72321	6.23887	6.10015	5.94228	7.08523	6.25264	5.98491	5.73558	5.96899	5.94235	6.05552	6.42493	6.01257	6.14653	5.55808	6.03064	6.15118
MMP.2	2.94033	3.2973	3.56641	3.00177	3.54432	3.32488	3.68967	3.37256	2.99372	3.59056	3.56905	3.48153	3.32095	3.24501	3.38646	2.81306	3.38775	3.32536	3.27782	3.52217	3.62285	3.09894	2.89225	2.74747	3.25346	2.69248
FAS	5.36026	6.17347	6.10032	5.36056	5.73158	5.7729	5.96244	6.08097	5.28803	6.19936	5.61837	5.76394	5.8354	5.74997	5.68859	5.41351	5.30518	5.40782	5.758	5.51528	6.03807	5.28652	5.47501	5.02508	5.46127	5.99915
MB	5.06894	7.65935	6.62894	6.97369	9.3409	6.59953	7.28763	6.87786	7.57685	7.16581	7.66841	6.38753	7.92316	7.09637	6.36067	7.21653	6.07094	7.1178	6.47996	7.18037	6.53377	6.01777	6.73276	6.31858	5.69243	8.27948
TNFSF13B	6.89513	7.71192	6.4971	6.59114	7.00875	6.81181	7.07358	6.31348	6.19891	7.18542	6.46253	6.24151	6.40177	7.22566	7.36088	6.59232	6.26493	6.71464	6.24275	6.67205	6.61911	7.15675	6.18671	6.52313	6.45411	7.05805
PRTN3	5.23619	6.02055	4.67725	3.94317	5.38729	3.80452	4.34836	5.15702	5.16899	4.73536	5.17208	4.59624	3.9441	5.65761	4.29831	5.19496	4.98019	5.95513	4.21561	5.20458	6.09656	5.31595	6.16992	5.25556	5.76804	5.72716
PCSK9	2.60708	3.14162	2.93029	2.66778	3.05182	2.80881	2.50695	2.60058	2.62769	3.56056	3.13264	2.23529	2.81292	2.65325	3.04413	2.04731	2.91307	2.58663	2.4078	3.39178	2.79612	3.25637	2.98419	2.41023	2.96318	2.5401
U.PAR	5.6124	6.01821	5.94443	5.09049	5.54214	5.43389	5.76263	5.02568	5.41945	5.51967	5.977	4.87684	5.27431	6.36312	5.74445	5.34928	5.46131	4.92011	5.15311	5.37104	5.90522	5.63241	5.07802	4.99436	4.85537	6.81151
OPN	7.182	8.62958	7.7378	6.62704	7.83519	7.71856	8.08883	7.54348	7.11668	7.57011	8.06359	6.62989	6.49522	7.77404	8.63583	7.81013	7.94846	7.44646	7.0754	7.53191	8.90788	8.20389	7.10373	7.38215	7.90527	8.62637
CTSD	2.72145	2.91843	3.34903	2.73742	3.00787	2.28106	3.16768	2.74919	2.63512	3.82037	2.74095	2.59806	3.97213	2.86187	2.9052	2.80158	2.23136	2.85363	2.72778	3.37962	2.64337	2.78775	2.97634	2.32819	2.68839	2.98567
PGLYRP1	6.37885	7.56821	7.49209	5.32971	7.85427	7.47498	7.33615	7.28285	8.1981	7.31849	8.6157	5.22766	5.40347	7.19199	6.6537	7.79393	7.44976	6.81446	8.21622	7.04761	7.48728	5.92735	6.62575	7.43596	6.46485	9.68397
CPA1	6.11262	6.44876	5.23627	5.82651	5.10101	6.71462	6.73758	4.80219	7.1687	5.88341	5.89633	5.55014	6.54492	5.92531	4.60538	4.26042	6.031	4.48745	6.10041	6.17997	5.22183	4.72553	5.96077	5.32038	5.43878	7.1834
JAM.A	3.39951	4.21021	3.85564	3.82593	4.00307	3.91482	3.75513	3.86999	4.3794	4.67806	4.39555	3.17542	3.48	4.79878	4.41161	3.63951	3.43469	3.09906	3.23523	3.90065	4.16967	4.21177	4.36753	3.15647	3.43092	4.77075
Gal.4	3.67281	3.44909	3.94402	2.88124	3.59192	3.38219	3.12133	3.44391	2.96364	4.71506	4.47761	3.07713	3.53503	4.04409	4.12214	2.81451	3.19985	2.51226	3.17378	3.63172	3.70602	3.03561	3.11777	2.74699	3.49391	4.55846
IL.1RT2	4.5919	5.09825	4.76492	4.7869	4.82298	4.53161	5.02365	4.7138	4.79818	5.87472	5.61081	4.91847	5.3336	4.71088	5.07299	4.45578	5.0655	4.75803	5.21561	5.44668	5.12988	5.17552	5.31526	4.75672	4.13846	5.2258
SHPS.1	3.40489	3.3434	3.47891	3.16607	4.04831	3.79472	3.59251	3.29254	3.30281	3.87909	3.81682	3.6029	3.48969	3.62086	4.00624	3.90701	3.1319	3.1825	3.50718	4.14425	4.45649	3.4732	3.55743	2.88408	3.09857	3.93858
CCL15	6.61605	8.26613	7.33098	6.81633	6.85023	7.76384	7.30037	7.05976	6.58339	7.71573	7.38704	7.03638	6.94547	7.67311	7.64626	8.06922	6.68581	7.10989	7.09742	7.66438	7.43067	6.88963	7.13443	6.5574	6.81047	8.37355
CASP.3	4.54404	4.89489	4.42187	5.42098	5.37663	3.25723	3.39825	5.05476	4.64889	5.15519	5.95206	4.03007	4.2434	4.48644	4.94307	4.81171	5.43381	4.99284	4.27131	5.46466	6.03086	5.02196	4.87407	4.56953	4.5204	5.30171
uPA	4.1594	4.71502	4.40934	3.94875	4.64448	4.60228	4.45716	4.45781	4.20223	4.54199	4.99151	3.91773	3.78509	3.73496	4.9317	4.19215	4.26411	4.54786	4.31981	4.74703	4.70006	4.08338	4.17077	4.1859	4.28323	4.25761
CPB1	5.74823	5.52486	5.075	5.69096	4.69034	6.1085	6.27685	4.67928	6.97028	5.54872	6.07216	5.2924	6.07761	5.65984	4.00196	4.2852	5.55147	4.90549	4.9646	5.54606	4.88571	4.11623	5.59385	4.87009	4.9074	7.05062
CHI3L1	4.53346	3.72344	5.72433	3.82415	3.85161	3.17872	5.96571	5.95947	3.70126	5.2079	5.11338	3.85656	6.35805	6.18394	4.78853	3.91829	4.18681	2.95003	4.11959	5.55338	4.35627	4.00998	3.21418	3.58019	4.32535	5.4875
ST2	4.13921	4.47167	4.89524	3.45535	4.24369	3.99783	4.51606	3.5852	3.44909	4.41103	4.42385	3.30844	4.06044	4.69355	4.91026	3.31979	3.60627	3.59448	3.80708	4.06924	3.33578	5.77396	3.57614	3.18535	3.47372	4.73414
t.PA	6.89753	7.55109	7.06273	6.9515	6.66654	6.86427	7.13213	6.06648	6.04842	7.9905	6.96671	6.86322	7.56794	5.37645	7.0248	7.63634	6.16694	7.01471	5.76669	6.94053	6.82092	6.87255	6.14956	6.89311	6.61047	7.83597
SCGB3A2	3.7211	3.83042	3.11443	0.77727	1.99722	2.89784	2.12824	1.97895	1.25531	3.0667	1.74102	2.49291	2.29342	2.84077	1.77894	1.92667	2.05021	2.63834	3.10993	3.16832	1.63506	1.59605	2.2489	1.86542	1.43007	3.42135
EGFR	1.99529	2.32003	2.73872	2.40663	2.49377	2.62843	2.60548	2.15239	2.60128	3.46165	2.62796	2.48842	2.53058	2.03306	2.94208	2.38362	2.56504	2.67996	2.39561	2.76174	2.43666	2.56264	2.3045	2.34583	2.24203	2.48622
IGFBP.7	6.45271	7.36542	7.99895	7.20905	8.06069	7.54981	7.89854	7.54932	7.22167	7.82689	7.8001	7.48209	7.62727	8.48317	8.02204	7.63079	6.93099	7.74201	7.62532	7.59946	7.74958	7.77561	8.25284	6.90092	7.44905	8.32489
CD93	9.81572	10.9834	10.7756	10.6132	11.0211	10.8928	11.4163	11.1948	10.4363	10.8519	10.9563	10.4157	10.6872	11.2119	11.2452	10.9059	10.6007	11.0082	10.3566	11.0025	12.1439	10.5374	10.8957	10.5098	10.7471	11.0417
IL.18BP	5.84265	6.91571	5.553	5.63532	6.33572	5.69951	6.06951	5.72479	5.55973	5.98032	5.7863	5.84911	5.79202	6.6488	6.17705	6.10661	5.41516	5.86805	5.86564	5.71981	6.11431	5.92173	5.50961	5.31436	5.75049	6.24231
COL1A1	2.20208	2.88137	3.1219	2.42003	3.83917	3.16663	3.42787	3.41313	3.20448	3.21995	3.19377	2.16924	2.34021	3.17063	4.00714	3.51924	3.14153	3.40761	2.12953	3.44987	3.73726	3.04707	3.13948	3.24845	3.65182	2.89087
PON3	5.00352	5.5326	5.71212	5.4002	5.66829	6.59757	5.17615	5.14535	5.8687	6.44202	5.09174	6.53711	6.03719	4.25968	5.61514	4.54999	5.88223	5.93841	6.36291	5.91325	5.75604	5.56041	5.75191	5.33728	5.58597	5.1567
CTSZ	4.84638	5.51684	5.16895	4.71849	5.55436	5.0748	5.39765	5.13435	4.71055	5.43158	5.01962	5.26692	4.96101	4.8479	5.5241	5.13644	4.9056	5.39599	4.81826	5.10467	5.03613	4.87465	5.38372	4.79143	4.84526	6.09451
MMP.3	7.71766	8.48776	9.09549	9.26658	9.33527	9.87297	9.81822	8.86952	8.33522	9.5424	9.02794	9.75431	9.14818	8.39791	6.32904	8.4663	8.2451	8.10655	8.22156	8.9346	8.62706	9.33037	9.15006	8.50382	7.17334	9.30814
RARRES2	11.0697	11.6777	11.5312	11.659	11.4702	11.3827	11.5643	11.0585	11.5138	12	11.6194	11.0626	11.0578	11.4701	11.6056	11.2515	10.8774	11.1252	10.8168	10.9968	11.2935	11.9386	11.9053	11.0222	10.7596	11.8973
ICAM.2	4.76565	5.00871	5.06447	4.99723	5.8634	5.15753	5.64132	5.22264	5.53853	5.26513	5.54148	5.68944	5.53811	5.57467	5.76117	5.04635	5.19696	5.11081	5.47007	5.08433	5.36722	6.22899	4.70049	4.96284	5.37789	6.01736
KLK6	1.32351	2.9035	2.44059	2.59106	2.67876	3.10425	3.28384	2.4869	2.82833	2.96311	2.98354	2.07324	2.74164	2.42196	2.16164	2.24415	2.0135	2.39701	1.90573	3.12845	2.89291	2.8225	2.19265	2.22446	1.81147	3.59433
PDGF.subunit.A	5.63343	5.19477	5.57326	5.57838	5.66094	5.66586	4.84984	5.12162	5.57158	6.38136	6.09932	4.89922	4.97665	3.46076	2.63462	5.44364	4.74298	4.7232	2.73951	5.66167	5.78474	5.27047	5.46436	4.60137	3.68178	4.35924
TNF.R1	6.34083	7.40472	6.80952	6.4178	6.9061	6.72284	7.11624	6.65508	6.36964	6.76412	6.99696	6.52834	6.56819	8.24216	6.96232	6.92328	6.31482	6.60058	6.20936	6.4937	7.43669	7.27495	6.72807	6.18345	6.46538	8.2326
IGFBP.2	7.48226	8.6213	8.29378	7.29116	7.71817	8.72516	8.82912	8.44851	7.61091	7.37562	7.10874	8.21518	7.65469	9.58805	7.31141	7.48483	7.45069	7.85932	8.72034	8.49086	8.90928	9.02159	8.32115	7.40014	8.11928	9.22145
vWF	7.34098	9.07354	7.82174	6.39847	7.13579	7.24808	7.13132	7.38359	6.58436	8.658	7.23837	5.48788	6.86385	7.11387	6.4518	7.14642	6.1133	7.80421	5.22307	7.52986	7.16337	7.42937	7.126	6.25584	7.62443	7.35101
PECAM.1	3.783	3.33957	3.79922	3.74943	4.1068	3.64597	3.83489	4.17087	4.13103	4.45835	4.40433	3.62488	3.89927	3.30217	4.61607	4.08943	3.99797	3.28495	3.94654	3.70286	3.6711	4.16758	3.65911	3.48172	3.55622	4.04435
MEPE	3.53961	5.82459	5.0038	5.38337	5.05037	5.47525	5.79315	5.39131	5.48979	6.40833	5.28574	5.08045	4.57988	5.41394	6.20181	5.55861	5.23989	5.91394	4.71434	5.6737	6.39276	5.03532	6.2405	5.67208	5.30934	6.44844
CCL16	6.57039	7.52092	6.92489	6.76647	6.90076	6.87277	7.2845	6.86969	6.56928	7.82174	6.93233	6.50835	7.0769	7.50131	7.54084	6.20824	6.21152	6.54338	6.17923	6.86088	5.83503	6.11307	6.40732	6.57728	6.53844	8.24312
