# Supplementary material for: Proteomics early after heart transplantation and relation to coronary intimal changes and prognosis
Source: JHLT Open. 2024 May 13;5:100110. doi: 10.1016/j.jhlto.2024.100110 (PMC11935488; doi:10.1016/j.jhlto.2024.100110)
Supplement: Supplementary file 2 — Supplementary material [file mmc2.xlsx]

## Sheet: intimaareal_12mdr
Appendix A
Table A2
92 biomarkers from Olink® CARDIOVASCULAR III in 26 HTx patients 12 months after HTx divided into two groups in relation to intima proliferation (high and low delta intima) assessed by optical coherence tomography. All values are in arbitrary values; NPX (Normalized Protein eXpression).
	High delta intima													Low delta intima
Patient ID	1	6	7	8	9	13	14	22	23	25	26	27	30	2	4	5	10	11	12	15	17	18	19	20	24	28
TNFRSF14	5.03098	5.41837	4.70914	5.00748	4.46235	4.95572	4.58073	4.70034	4.42349	4.66106	4.4072	4.73999	4.50122	5.65051	5.01696	4.73698	5.15983	4.38626	4.06753	5.06682	5.00192	5.30934	5.32318	4.97671	4.58241	5.2238
LDL.receptor	4.66103	4.36118	4.34807	4.4307	2.98254	4.24945	3.62252	4.76972	3.74449	4.78902	4.26002	3.39459	3.50997	4.2548	3.93726	3.27573	3.51538	2.98655	3.24076	4.09408	3.34489	4.48665	3.56429	3.95339	3.8708	4.19782
ITGB2	4.27041	4.27992	4.3391	4.06969	4.26424	4.06528	4.11685	4.1298	4.3101	4.85278	4.39694	4.377	4.4498	4.40572	5.27691	3.50359	3.70655	4.22454	4.60331	4.30102	4.11659	4.72784	4.68298	4.52171	4.47731	3.74388
IL.17RA	3.67797	3.31976	3.72338	3.22203	4.06251	3.68497	2.43396	4.25131	4.10312	3.58075	3.12909	3.52536	4.04849	4.01395	3.91887	3.36817	3.34496	2.95503	3.69276	3.70563	3.67026	3.75535	3.83196	3.87798	3.83341	3.73035
TNF.R2	5.64162	5.83357	5.51917	5.42984	5.38781	5.18796	5.10622	5.40296	5.05349	5.37313	5.03316	5.34501	5.36637	6.264	5.42612	5.02857	4.76598	5.06483	4.99547	5.51528	5.16101	6.56557	6.25094	5.48439	5.52032	5.63093
MMP.9	3.17381	4.84051	5.25928	5.17821	5.2332	4.65452	5.35518	5.68473	5.7325	5.38432	5.91514	6.14075	4.88131	4.9164	4.73466	4.71552	5.16633	5.24003	4.34505	6.27278	5.23558	6.31169	6.94282	5.97814	4.68214	2.57703
EPHB4	4.87533	5.43226	4.94007	4.95222	5.06881	5.00967	4.92869	5.24595	4.88839	5.11256	4.88689	4.78163	5.14482	5.61279	5.30378	4.90291	4.93684	4.80545	4.70749	5.3074	5.09301	5.60112	5.44141	5.07472	5.17765	5.16437
IL2.RA	2.76439	3.59019	3.67307	3.13603	3.56238	3.64939	3.59604	3.55243	2.97851	3.3402	2.63332	3.45913	3.27974	4.77204	2.92385	3.46138	3.09121	2.9479	2.64125	3.36405	3.07081	3.66066	4.01713	3.182	3.75145	2.90382
OPG	2.89231	3.80218	3.75656	3.07755	3.03712	3.35145	3.41391	3.55375	3.09025	3.44219	3.44091	3.66414	3.45495	3.58263	3.53268	2.82324	3.21247	3.30133	3.92261	3.60143	2.99347	3.72963	3.80901	3.11597	3.54592	3.77443
ALCAM	6.81806	7.01339	6.93322	6.86611	6.99365	6.92751	6.90687	6.95764	7.04204	6.9235	7.08436	7.0252	7.13149	6.99681	7.4831	6.72141	6.90026	6.70241	6.98183	7.10542	6.91186	7.11141	7.04455	7.09055	7.00741	6.85206
TFF3	4.82371	6.409	5.26881	5.22787	4.8659	4.84101	5.19425	5.44283	4.75398	4.8927	4.79923	4.27245	5.22042	6.26928	4.48647	4.59431	4.84103	4.27177	4.59718	5.29445	4.91906	5.97418	5.57001	4.42485	5.20184	5.37637
SELP	10.3642	10.3116	9.98566	9.68645	9.92001	10.7283	9.0803	9.79701	9.65246	9.32627	10.3961	9.48364	9.79185	9.73378	10.4943	9.38247	10.4063	10.1021	8.97861	10.6138	9.95346	9.85572	10.4369	10.7356	8.34026	9.48073
CSTB	4.1957	4.63068	3.19151	3.86517	3.58859	3.08775	4.0493	3.28006	3.98521	3.62167	3.53721	3.04749	4.00336	4.33723	3.56103	2.66169	2.97785	2.57138	3.05404	4.1591	3.32841	4.13121	4.03511	3.90446	3.32948	4.31578
MCP.1	5.2738	5.4662	4.6584	5.27929	4.98431	4.31177	4.79292	4.40519	5.22071	4.48055	5.44675	4.94353	5.01066	4.58284	5.48921	5.06993	4.91495	4.74703	4.63475	5.37806	4.8131	3.95077	5.19922	6.03417	3.4237	5.21195
CD163	7.98314	7.39632	7.57404	7.53194	7.48164	7.28197	7.51313	7.17054	7.58879	7.23057	7.59501	7.11679	7.53097	7.69183	8.54082	6.86529	7.07151	8.22684	7.46499	7.94382	7.00665	8.78788	8.11482	6.85143	7.5603	6.71057
Gal.3	3.61883	3.43254	2.93852	2.85983	2.69281	3.07774	2.99824	2.99296	2.9834	2.68462	3.06489	2.62145	3.07915	2.83944	2.99889	2.55688	2.60199	2.38019	2.67489	3.60822	2.87322	3.31348	3.27144	3.04225	2.68773	3.32358
GRN	4.85856	5.63383	5.1858	5.1077	4.96248	5.21942	5.25869	5.25667	4.67708	5.08618	4.99	4.99071	5.15238	5.20418	5.24431	4.61552	5.13376	5.28307	4.90285	5.32139	5.08299	5.71432	5.57756	5.23352	5.00133	5.57638
NT.proBNP	3.22638	5.4483	4.4376	4.18944	4.85067	4.49305	7.04223	3.62689	4.29049	3.69615	5.40443	3.99472	4.71977	4.90207	3.96789	4.01172	5.01377	3.5823	3.59115	4.94912	4.71167	5.56162	3.55565	3.38155	5.13864	4.14228
BLM.hydrolase	2.79745	1.75799	1.97364	1.85348	2.33357	2.00516	1.86908	1.81028	2.69648	2.16477	2.35813	2.2286	2.85347	1.22787	2.44897	2.02841	2.54867	1.94081	1.63366	2.96156	1.81729	1.96898	2.36421	2.70751	2.1456	3.13041
PLC	7.91011	8.81602	7.79629	8.23511	8.20148	7.84967	8.06263	8.03655	8.1464	8.20146	8.0266	7.57618	8.36828	8.72592	8.28524	7.6803	7.75185	7.71496	7.62764	8.14524	8.09646	8.19764	8.39811	8.03941	7.82447	8.33874
LTBR	3.49312	4.59558	3.62499	3.67078	3.68601	3.65946	3.56766	3.97541	3.32476	3.51044	3.43204	3.46109	3.95531	4.36572	3.79387	3.36125	3.17537	3.07621	3.41298	3.80294	3.93385	4.3168	3.90095	3.66082	3.63838	4.19013
Notch.3	5.07491	5.46133	5.12547	5.09726	5.17422	5.16096	5.44347	5.40469	4.92862	4.67752	5.31921	5.20034	5.29807	5.28504	5.3738	4.9123	5.02745	4.54964	5.30306	5.48318	5.60404	5.76344	5.03933	5.39441	5.46817	5.21259
TIMP4	3.27633	4.21476	2.96503	2.60548	2.87652	3.15964	2.99704	3.32075	2.6564	3.06834	2.93305	3.22573	2.91274	3.52316	2.77515	2.66938	2.9166	2.43108	3.1533	3.344	3.2519	3.42454	4.13478	2.68032	2.36085	3.31444
CNTN1	3.40924	3.51125	4.04607	3.4381	3.57557	3.50123	3.42167	3.52765	3.53265	3.64548	4.00179	3.95979	3.93814	2.98315	4.41604	3.46524	3.82814	3.49724	3.982	3.99029	3.68049	3.10002	3.45603	3.6255	4.11619	3.66301
CDH5	3.65332	3.64433	3.77095	3.82493	4.0746	3.7988	3.71774	4.58021	3.93427	4.12638	3.91913	3.72282	4.17735	4.11149	5.03852	3.8474	3.89033	3.73284	4.33364	4.07702	4.01551	4.30885	4.16719	3.97704	3.99559	3.63548
TLT.2	4.84195	4.33713	5.19033	4.85703	4.9889	5.20015	4.22624	4.82244	4.83345	4.57744	5.18446	4.92124	4.21911	4.97097	5.632	4.92453	5.3683	4.8094	4.96571	5.21835	5.3769	5.05757	5.22905	5.47297	5.28166	4.5965
FABP4	6.6239	7.14236	5.29432	6.2131	5.62806	4.87442	5.09827	4.76717	6.38449	6.70327	6.89818	4.59589	6.50523	5.59034	5.67723	5.11388	4.77452	4.49529	4.81586	5.19766	4.57135	5.519	6.81674	5.8093	4.89323	6.55056
TFPI	9.08538	9.44862	9.11086	9.01782	8.5873	9.0188	8.77195	9.03349	8.92217	9.66322	8.88526	8.64942	9.24868	8.93718	9.056	8.29145	8.44531	8.45572	8.68197	9.5945	8.61536	9.73496	9.18125	8.97898	8.66368	9.23796
PAI	7.51008	6.2691	6.42695	7.42651	7.32318	8.26082	6.7877	6.47843	7.275	7.39697	7.09707	7.77762	6.68227	6.4775	7.71925	7.18153	7.27643	7.15456	5.58482	7.59781	7.54667	6.26445	7.72393	7.79707	4.99162	7.44767
CCL24	3.80896	6.68307	5.28943	5.40076	5.4304	4.81414	4.50807	5.62016	4.98735	3.58182	4.14101	5.57045	4.19142	5.84191	5.60307	4.30595	4.12527	6.30642	5.78216	6.44356	6.40746	4.94689	5.95976	5.06712	4.31764	3.40577
TR	4.70075	4.10266	6.8827	4.32379	4.44638	6.86681	5.06705	4.2534	4.69417	4.75746	4.40728	4.64556	3.94229	4.12564	4.50808	4.06233	5.39173	4.88812	4.59316	4.31168	5.30965	4.43661	3.91911	4.65533	4.70711	4.23364
TNFRSF10C	4.49999	6.73928	6.05838	5.60803	6.13199	6.84926	6.40287	6.3228	6.79483	6.58574	5.92796	5.70589	6.44696	6.76122	6.33016	4.73041	4.60012	5.9289	6.58029	5.2603	6.68396	7.05379	6.94315	6.76244	6.37066	5.01628
GDF.15	5.44082	6.6035	6.01754	5.69918	5.29111	5.03343	5.51274	5.32131	4.84745	5.43804	5.15847	4.70087	5.43297	6.34037	5.30457	5.40164	5.10244	4.58484	5.01665	5.78721	5.51863	6.39769	6.32862	4.79323	4.55772	6.71131
SELE	10.8196	11.192	10.6567	11.8349	12.0005	11.7674	12.1759	11.5135	11.9921	11.4632	12.0221	11.6427	12.2259	10.8393	13.0341	11.3636	11.3808	10.5518	11.2983	10.8178	10.805	12.702	12.6416	13.249	12.5478	11.2784
AZU1	2.40976	4.41085	3.10957	2.94025	4.53364	2.64756	3.9108	3.82783	5.15328	3.61584	3.78877	4.683	3.66107	4.32948	3.39928	3.31177	4.12928	4.47335	3.07459	4.78388	4.35156	4.5877	5.426	3.12222	3.72922	3.27328
DLK.1	4.77738	6.8019	5.73801	6.95483	5.8378	6.30938	5.65554	5.34745	5.92926	5.84013	5.67824	5.86705	6.77039	5.46026	5.74168	4.89432	4.8494	5.60118	5.2749	4.84809	4.73919	4.46224	5.8269	5.69028	5.61992	6.40718
SPON1	1.89953	2.24376	1.86129	1.74595	2.00145	1.66132	1.67783	1.92008	1.67007	1.62657	1.92964	1.79425	1.88896	2.03894	1.82702	1.63542	1.97849	1.80537	2.05242	1.90737	1.83816	2.3501	1.72375	1.7627	1.74149	1.84474
MPO	3.46659	3.34416	2.73699	2.98477	3.74817	3.20932	3.32354	2.81062	3.73245	3.545	2.85969	3.59449	3.01923	3.41685	3.63253	3.12845	4.48501	3.62506	3.30771	3.98618	3.69736	3.50592	3.94995	3.14971	3.90374	3.6539
CXCL16	5.26945	6.62377	5.1357	4.91146	5.23515	5.55966	4.97076	5.34432	5.18215	5.46776	5.08449	4.67446	5.24497	5.03012	5.01366	4.90439	5.07974	4.78147	4.61785	5.42809	5.32388	5.2881	5.39785	5.26005	4.49371	5.35253
IL.6RA	11.4226	11.9106	11.5984	11.3034	11.8255	11.6893	11.7781	11.8866	12.0262	12.2239	11.2062	12.0096	11.3662	12.1233	11.3399	10.9802	11.6159	11.7	11.8819	11.8734	11.8062	12.4169	11.5469	11.5786	11.3072	11.7545
RETN	5.77184	6.64114	5.97807	6.09314	6.09768	5.74027	6.32177	6.4408	6.06958	6.09165	5.80464	5.7467	5.77561	6.66163	5.44457	5.36653	6.43279	5.72612	5.91731	6.18701	5.91316	4.55751	6.75445	6.15075	6.52486	6.76358
IGFBP.1	2.969	4.70765	4.92303	4.598	4.36957	5.6469	4.92127	5.32876	3.92616	4.30149	4.3035	3.18048	3.76597	4.76686	2.84907	4.68323	4.71651	3.84328	5.0283	6.31371	5.8599	5.73918	5.78263	3.37719	6.35854	6.03779
CHIT1	3.79312	4.99063	4.14042	4.55822	5.40039	4.19557	6.34092	3.86837	3.47468	4.65114	3.49132	4.50865	5.56285	5.92904	4.21315	4.11571	3.22042	3.95903	4.17842	4.96598	4.96648	5.72335	5.66434	4.81131	4.19527	4.41945
TR.AP	3.17845	4.03724	3.32497	3.85584	2.82937	3.32893	2.65736	3.66598	3.40821	3.60686	2.64119	3.12588	3.22957	3.35616	3.64381	3.20894	2.69856	3.00644	3.08636	3.47331	2.90814	3.71831	3.62608	3.51966	3.04984	3.64519
GP6	2.24466	2.13501	1.61745	2.29744	2.13871	3.02422	1.94538	1.47581	1.87863	1.72807	1.80901	2.75328	1.02822	1.93391	2.56978	2.39993	3.17299	2.06153	1.14995	2.73279	3.03958	1.56171	2.76216	2.40294	1.02759	1.45234
PSP.D	1.64856	0.921	2.59112	3.19754	1.91697	1.20177	3.26037	2.4287	2.01026	2.21689	2.31353	1.18914	2.95952	2.62072	2.26016	1.91888	1.73912	2.39035	2.28462	2.24191	1.91182	1.55897	1.62742	1.92475	2.08966	1.58286
PI3	2.51028	3.21886	3.11434	3.00534	2.48169	1.9632	2.42059	2.66274	2.75151	2.33885	1.70388	2.20245	2.07226	3.42995	2.15958	1.66521	0.86064	1.51596	0.93061	3.2304	3.10194	4.03638	4.0349	2.33256	2.27185	3.54444
Ep.CAM	4.38098	5.47271	4.73546	6.08853	5.35106	5.23889	6.02429	6.63048	4.20959	3.78644	5.76383	4.38488	7.25599	5.10127	5.31366	3.86346	5.81046	3.78405	6.23181	4.97049	4.16649	4.17386	5.59757	5.0159	4.46872	4.54954
AP.N	4.62512	4.74668	4.80792	4.76022	4.76594	5.1088	4.81446	4.50042	5.09765	4.70551	4.88537	4.78648	4.67042	4.81971	6.01835	4.30154	4.5171	4.78259	5.03973	5.27516	4.93432	4.75846	5.53262	4.9992	5.19196	4.38511
AXL	8.74621	8.49054	8.27396	8.87615	8.75888	8.2565	8.34618	8.45899	8.48087	8.32657	8.71429	8.35006	9.03259	8.68357	8.96661	8.13539	8.25913	8.84635	8.62872	8.79567	8.62308	9.32436	8.49479	8.53687	8.9266	8.44253
IL.1RT1	5.61456	6.24078	6.18523	5.97381	6.29921	5.83861	5.77741	6.08117	5.80837	5.93901	6.02027	5.96103	6.16195	6.3502	6.21591	5.94959	5.6938	5.67179	5.99102	6.09638	6.21731	6.3096	6.41603	6.17516	6.13521	6.12427
MMP.2	2.97861	3.55764	3.28672	3.18215	3.37395	3.25792	3.16175	3.27235	3.10542	2.83056	3.94594	3.54147	3.65399	2.82603	3.23194	2.99142	3.33183	2.80069	3.17508	3.57302	3.35226	2.73482	2.50966	3.35174	3.21232	3.00072
FAS	5.75659	6.27177	5.9236	5.62863	5.54751	5.59216	5.44051	6.14861	5.35148	5.72569	5.66456	5.61565	6.02058	5.71207	5.66438	5.31625	5.17315	5.0188	5.57058	5.81929	5.86715	5.59618	5.38755	5.50114	5.50753	5.75315
MB	5.99971	8.11151	6.68139	6.99053	9.81103	7.13848	7.70416	7.28901	7.19425	7.10474	6.6622	6.63324	8.6844	7.26058	6.8134	7.45794	5.80107	7.06107	6.43941	7.49981	6.41212	7.60684	6.64197	6.72295	6.39094	7.49531
TNFSF13B	6.22616	6.42529	6.99456	6.73584	6.601	7.12047	6.64204	6.58319	6.56044	6.84946	6.28951	6.30635	6.62875	6.54799	7.28784	6.19337	6.00469	6.78319	6.15982	6.73539	6.05212	6.93121	7.16379	7.05658	7.22841	6.76058
PRTN3	4.99841	3.49123	4.12485	3.0508	4.28509	3.9441	4.23804	4.28921	4.11826	3.86343	3.87501	4.94931	3.57864	4.05774	3.91479	4.22429	5.42444	3.92142	4.10423	5.18469	4.24555	5.1513	5.85126	4.19464	5.17675	4.79024
PCSK9	3.05554	3.19088	2.81117	3.0166	2.6861	2.92941	2.1531	2.87147	2.82697	2.92629	2.91461	2.54811	2.98057	2.42637	3.4682	1.9886	2.27556	2.47761	2.54241	2.86525	2.70541	2.70181	2.84646	2.54522	2.88938	2.44218
U.PAR	4.89942	5.62971	5.2278	5.43746	5.14919	5.06775	5.23995	4.98514	5.331	5.19722	5.44526	5.2287	5.40445	6.02941	5.25597	4.72254	5.14786	4.86107	4.9657	5.36026	5.19624	6.351	6.08763	5.22456	5.09718	5.53836
OPN	7.34175	8.4332	7.59468	6.51436	7.13197	7.62507	7.41384	7.64768	6.36409	6.87002	7.29787	6.68727	6.80685	7.94773	8.0107	7.55096	7.21198	6.73449	6.96616	7.02683	7.92105	7.92093	7.03014	8.22566	7.26494	7.95872
CTSD	2.99988	2.60466	2.83966	3.31682	2.79788	2.49857	2.8196	2.60238	2.55347	3.27654	2.76806	2.83711	3.74206	2.69995	2.83803	2.50905	2.47672	2.72904	2.50918	3.07267	2.31511	2.89951	4.15227	2.90711	2.54669	2.80013
PGLYRP1	6.54409	7.91883	6.96262	7.26406	7.59599	7.27325	7.0539	7.63671	7.89558	7.141	7.75212	7.48992	7.48989	8.14741	6.99868	6.33424	6.31615	7.05398	7.84794	7.07827	7.69338	7.59437	8.51834	8.31667	8.20455	7.82703
CPA1	5.86515	6.5154	5.36095	6.01606	5.18452	6.28275	5.94242	5.44661	5.28657	5.36048	5.82048	5.64775	6.1789	5.58218	5.10686	4.32036	5.81926	4.36948	6.4661	7.73545	5.02151	5.92934	7.43295	6.10106	5.69399	6.71894
JAM.A	3.72904	4.4156	3.141	4.08276	3.65486	4.08912	3.6597	3.56529	3.76791	3.27266	3.30906	3.8681	3.61888	4.24814	4.36084	3.4484	4.35325	3.52617	3.33827	4.39163	4.20025	4.01446	4.60202	3.84489	3.46416	4.07927
Gal.4	4.18686	4.13705	3.87007	3.34447	3.23526	3.62122	2.86818	3.57017	3.04841	3.66141	4.05461	2.81775	3.98035	3.93691	3.98125	2.89197	3.43371	2.42014	3.52566	4.18387	3.1147	3.45637	3.5605	3.05531	3.30132	3.73665
IL.1RT2	4.68724	5.07078	4.16744	4.90188	4.94119	4.79263	4.82658	4.96883	4.90468	5.47889	5.15156	5.11511	5.90756	4.77837	5.12159	4.76135	5.11586	4.93725	5.35951	5.55128	5.01742	5.51467	5.56801	5.38146	4.52827	4.81091
SHPS.1	3.60815	3.44462	3.19344	3.3425	3.76672	3.6554	3.08421	3.35353	3.34716	3.41833	3.4629	3.47093	3.65771	3.32199	3.81681	3.62046	2.93981	2.73288	3.54635	3.94047	3.49168	3.49486	4.14117	3.31991	3.09837	3.58037
CCL15	7.10301	8.18889	6.69758	7.0593	6.79454	7.26657	6.52351	7.23365	6.42826	7.09171	7.06515	6.90264	7.12711	7.73506	6.86962	7.91409	6.62104	6.84976	7.13906	7.47626	7.05457	7.3716	6.9536	6.67284	7.0234	7.81192
CASP.3	4.58201	3.86686	3.80091	4.38302	4.11697	4.3188	4.42257	4.15142	4.41789	3.66389	4.02059	4.48421	3.50351	3.04768	4.23721	4.33648	5.53865	4.43515	3.56829	5.13455	4.94392	4.17158	4.75864	4.4524	4.42927	4.00266
uPA	4.228	4.36834	4.11512	4.23223	4.39166	4.36735	4.07298	4.14649	4.32625	4.14285	4.70469	4.25402	3.95545	4.17551	4.87046	3.97053	4.15788	4.29302	4.29372	4.57375	4.1724	4.50288	4.49918	4.41328	4.2185	4.27106
CPB1	5.50828	5.90576	5.02013	5.87306	4.67157	5.66718	5.47693	5.31129	4.77771	5.3376	6.02256	5.31182	5.70026	5.59124	4.53286	4.13662	5.1511	4.58662	5.25407	7.21585	4.52409	5.15515	6.81182	5.66733	5.24621	6.38598
CHI3L1	4.33787	3.19845	4.68771	4.59765	3.48171	3.09481	4.73179	5.98307	3.50339	4.97699	5.01428	4.26341	6.09171	4.56889	5.05932	3.27464	3.41423	2.89142	3.29249	4.93209	3.48095	3.96493	4.91593	3.80978	3.91075	3.86815
ST2	3.72916	4.06669	3.70307	3.5495	3.72619	4.19303	3.61466	3.75319	3.23867	3.77112	3.93891	3.45981	4.16596	3.32044	4.94518	3.37991	3.40472	3.36768	3.79661	4.17898	2.74732	5.56947	4.26516	3.79916	3.4337	3.42296
t.PA	7.88454	7.13733	6.84711	7.57081	6.87304	6.02758	6.8632	6.33438	6.9372	7.3182	6.99716	6.84723	7.89195	5.93386	7.38876	6.77633	5.89649	7.18523	6.06692	7.16072	6.23008	6.87326	8.17108	7.21714	6.54117	7.78311
SCGB3A2	2.70284	2.29973	2.70964	1.13922	1.68576	2.06743	1.62954	2.09463	1.51918	2.80039	1.70486	3.24021	2.40316	3.15831	1.58784	1.65773	2.13484	1.80739	2.91897	3.87212	1.7512	1.97345	2.23147	2.13127	2.08058	2.76985
EGFR	2.48364	2.50468	2.52392	2.61608	2.54687	2.80401	2.47572	2.39719	2.80724	2.97932	2.60871	2.65429	2.94294	2.23696	3.02269	2.3253	2.65581	2.6994	2.556	3.00235	2.58904	2.49199	2.65041	2.97391	2.38705	2.46971
IGFBP.7	6.86229	7.76481	7.65996	7.5296	7.53128	7.24984	7.2494	7.40256	7.20553	7.39849	7.36396	7.43082	7.89258	8.05901	7.71725	7.41355	6.96972	7.29612	7.48444	7.75695	7.24267	7.78794	7.6472	7.42243	7.48103	7.83647
CD93	10.2374	11.3722	10.7122	10.6335	10.9907	10.5351	10.7937	10.9475	10.5356	10.7063	10.8648	10.2315	11.2082	11.3483	10.938	10.7105	10.5214	10.2339	10.4565	11.0748	11.1462	10.8246	10.5541	10.9318	10.7865	10.6536
IL.18BP	5.85741	6.14367	5.69	5.81125	5.90213	5.66672	5.56505	5.85925	5.5662	5.82029	5.59347	5.64769	5.92282	6.65962	6.17079	5.57337	5.34476	5.75624	5.82328	5.81541	5.57854	6.78215	6.19199	6.08149	6.11527	5.97044
COL1A1	2.60567	3.28091	3.1111	2.2125	3.24877	3.05313	2.724	3.40567	2.79929	2.86951	3.09993	2.20305	2.42316	3.39502	3.86525	3.22709	2.9068	2.49031	3.18067	2.82898	3.49784	2.39779	2.65802	4.0911	3.15683	2.77257
PON3	5.55526	5.82863	5.7156	5.4824	5.37828	7.00613	4.95827	5.29769	5.76498	5.81473	4.98021	6.58196	6.22169	5.29444	5.74685	4.66494	5.76703	5.77554	6.67475	6.15982	6.5976	6.90921	6.82306	6.02235	5.85862	5.7897
CTSZ	5.19343	5.79271	5.02227	4.98682	5.25801	4.88235	4.98269	5.27407	4.81373	4.99381	4.98355	5.22536	5.10688	5.0421	5.33369	4.89512	4.60313	4.96296	4.78668	5.04798	4.63474	5.10023	5.82642	5.13435	4.84387	5.63736
MMP.3	8.40871	9.31653	8.34913	9.92609	9.19786	9.02777	9.23414	9.01534	8.21883	8.57256	9.01781	9.80453	9.59851	7.95992	6.8764	8.82225	8.85798	7.86446	8.19684	9.24651	9.72271	9.35927	8.29914	8.63683	7.57992	9.72009
RARRES2	11.3694	11.8795	11.2416	11.5777	11.4135	11.5437	11.4619	11.0365	11.3428	11.4748	11.0705	11.3316	11.1101	11.5991	11.673	11.0942	11.3522	11.1938	10.8142	11.5699	11.2681	11.5306	11.9312	11.5386	10.929	11.6003
ICAM.2	5.02868	5.20651	5.11171	5.24574	5.6865	5.20243	5.25719	5.18083	5.48821	5.14285	5.28837	5.49599	5.72375	5.29244	5.74031	4.85569	5.0983	4.93301	5.56113	5.30726	5.21174	6.05235	5.19743	5.47368	5.50285	5.19114
KLK6	2.41212	3.57349	2.28471	3.19511	2.84512	2.72708	2.70299	2.86916	2.7074	2.73773	2.74414	2.42018	3.09647	2.94386	2.19016	2.31479	2.28697	2.12556	2.3464	3.03121	2.73433	2.74775	2.52084	2.93925	2.11483	2.94637
PDGF.subunit.A	5.86556	4.49133	4.48153	5.7835	5.60326	6.74449	5.35367	4.7643	5.65347	5.44111	5.80148	6.09138	4.48471	4.54635	5.74589	5.00235	5.88899	5.54933	4.11024	5.98858	5.62656	3.53333	6.10235	5.69138	3.02985	5.79803
TNF.R1	6.7772	7.52984	6.65538	6.74238	6.77106	6.29343	6.56361	6.6028	6.14831	6.61705	6.52943	6.46306	6.78169	7.57072	6.56079	6.37345	6.18221	6.27156	6.12322	6.81238	6.57588	7.46126	7.26223	6.54661	6.54474	7.17073
IGFBP.2	7.38431	8.89558	8.11921	7.27417	7.54071	8.77216	7.61767	8.44324	6.80076	6.55504	6.89225	8.15056	7.05081	8.76818	6.64578	6.9551	7.48378	7.00969	7.72097	7.94037	7.81555	9.27383	8.7391	7.12736	8.57464	8.5704
vWF	7.28162	7.66222	6.5696	6.88869	6.76804	6.5795	6.21055	8.00044	6.94643	7.35401	6.91026	6.36886	7.36464	6.83928	7.85788	6.164	6.52725	7.84773	7.14792	7.21637	6.50139	7.21908	8.57271	6.61441	7.00893	7.93398
PECAM.1	4.20659	3.43756	3.55391	3.85003	3.97046	3.97719	3.63636	4.05137	4.0862	3.46979	4.06059	3.97795	4.27541	3.50716	4.83063	3.93023	4.32114	3.54185	4.05517	4.15916	3.85746	4.10096	4.07707	4.27056	3.65747	3.74829
MEPE	4.68175	6.30918	5.05756	5.45722	5.32461	5.36214	5.28905	5.53815	5.16222	5.91697	4.69768	4.95408	5.00539	6.1424	6.15251	5.53532	5.58781	5.53565	4.75162	5.69671	5.95095	5.39103	6.42485	6.37005	5.42096	5.61836
CCL16	7.1063	7.85576	6.60733	7.04891	6.78051	6.66125	6.80764	6.6813	6.52309	7.18775	6.6686	6.43072	7.18361	7.52276	6.89149	6.16168	6.23883	6.54997	5.94719	6.97156	5.07357	7.00534	6.22176	6.91396	6.28553	6.88878
