# Supplementary material for: Proteomics early after heart transplantation and relation to coronary intimal changes and prognosis
Source: JHLT Open. 2024 May 13;5:100110. doi: 10.1016/j.jhlto.2024.100110 (PMC11935488; doi:10.1016/j.jhlto.2024.100110)
Supplement: Supplementary file 3 — Supplementary material [file mmc3.xlsx]

## Sheet: 3 mdr MACE
Appendix A
Table A3
92 biomarkers from Olink® CARDIOVASCULAR III in 26 HTx patients 3 months after HTx divided into two groups according to MACE-endpoints. All values are in arbitrary values; NPX (Normalized Protein eXpression).
	MACE															NO MACE
Patient ID	1	4	6	7	8	9	10	14	15	19	20	26	27	28	30	2	5	11	12	13	17	18	22	23	24	25
TNFRSF14	4.9282	4.57558	5.25618	4.94942	4.9239	4.94289	4.28672	4.99769	4.72552	5.06081	4.05652	5.19754	4.36015	5.7136	4.44549	5.67133	4.94718	4.32503	4.25652	4.63489	5.43129	5.11753	4.89087	4.81039	4.4085	5.4563
LDL.receptor	3.97547	3.78177	4.41014	4.83371	3.94124	3.38786	3.7435	3.95599	3.71698	2.53723	3.2769	4.17817	3.05699	3.52578	3.84844	3.03098	3.1167	3.21538	3.8218	3.93878	3.08406	3.37874	4.04875	3.20106	3.42204	5.51354
ITGB2	3.93907	4.3614	4.78954	4.64108	3.69566	4.44889	3.89983	4.35352	4.28666	3.43089	3.73196	4.50996	4.16317	3.65562	4.23561	3.79375	4.03767	4.17708	4.39252	3.87156	4.19775	3.54666	3.85029	4.38052	3.91628	5.3102
IL.17RA	3.3749	4.02527	3.07641	3.65285	3.13586	4.2139	3.2247	2.70763	3.92471	3.46253	3.35897	3.5001	3.4199	3.97536	3.65894	4.05388	3.59976	3.30261	3.75823	3.34904	4.00757	3.52704	4.26078	3.98562	3.50557	4.38927
TNF.R2	5.56544	5.83885	6.34587	5.37843	5.11992	5.87855	5.11147	5.72709	5.43589	5.29433	4.97752	5.4914	5.71118	6.51841	5.58081	6.62131	5.57756	5.39521	5.1602	5.49177	6.03468	5.98942	5.36772	5.13238	5.18951	5.66083
MMP.9	5.19067	4.53581	5.42178	6.38391	3.74196	5.81401	5.17591	4.7559	5.73459	4.40898	5.34493	5.36237	2.49323	5.113	3.3918	3.96199	4.21649	3.17305	3.85241	4.10426	5.30628	3.85837	4.74497	5.96482	3.49943	5.49508
EPHB4	4.41669	5.41687	5.1653	5.19257	4.78134	5.1726	5.01754	5.53476	5.36903	5.09845	4.69058	5.11274	4.97784	5.53355	4.88602	5.9447	5.04978	5.05595	4.74022	5.19502	5.75281	5.21583	5.15839	4.982	4.9587	5.15614
IL2.RA	2.59006	3.56575	3.97658	3.26014	2.90695	3.72122	3.21031	4.28765	3.34408	3.5765	2.94015	3.05979	3.93298	3.55797	3.40983	4.95768	3.99275	3.27707	2.83461	3.62662	4.26603	3.39528	3.62288	3.13529	3.29706	3.67559
OPG	2.88628	3.88636	4.12018	4.0523	3.05173	3.45769	3.55362	3.83026	3.79971	3.59131	2.57383	3.8575	3.48397	4.08688	3.43738	4.40306	3.04899	3.52894	4.3585	3.33831	3.41873	4.06947	3.56445	3.02611	3.36213	3.93201
ALCAM	6.52864	7.6456	7.07276	7.10173	6.60222	7.15835	7.10764	7.1924	6.98571	6.49683	6.63693	7.18778	6.98472	7.03962	6.83664	7.18729	6.84572	6.92836	6.95147	6.92738	7.33731	6.91089	6.88234	6.81123	6.7475	7.33812
TFF3	4.33442	4.66936	5.89126	5.47973	5.00478	5.23661	4.8889	5.75506	5.23519	5.53911	4.26446	5.61867	4.70516	6.71283	4.77325	6.30455	4.93229	4.48522	4.89501	5.33469	5.50467	5.36713	5.32304	5.08667	4.82547	5.14776
SELP	10.0765	9.5859	10.0557	10.3773	9.44935	9.96182	9.6209	8.9212	10.0908	9.65629	9.86999	10.7114	8.2889	10.1188	9.58702	8.9224	9.86141	9.90943	8.81513	10.0821	9.98259	9.73942	9.78506	9.8624	8.0491	10.284
CSTB	4.00881	4.40481	5.08257	3.70576	3.76265	3.67366	3.4536	4.52314	4.45709	3.73798	3.97634	4.61105	3.2289	6.00679	3.78759	5.26866	3.18401	3.22556	3.42264	4.02973	4.88868	3.30334	3.46099	3.81483	3.35552	4.00999
MCP.1	5.73365	4.69377	4.92504	5.58107	4.8748	5.75968	3.85305	5.42868	5.25131	6.0911	5.84383	5.31994	4.76987	5.03307	5.38018	5.72499	4.83523	5.39812	4.1567	4.8811	5.00561	5.09695	5.24793	4.87676	4.68468	5.15001
CD163	7.49765	8.53928	7.42757	7.2807	7.15815	8.35064	7.49556	7.8573	7.53442	6.65029	6.20154	8.28502	7.54625	6.9397	7.5562	7.82741	7.2027	8.06066	7.47839	6.70971	7.58494	8.00718	7.38229	7.32688	6.97984	7.40545
Gal.3	3.5422	3.19377	3.71499	3.69523	2.78486	2.96017	3.00156	3.1323	3.62205	3.11061	2.77806	3.65469	2.48301	4.11415	2.79612	3.23006	2.69121	2.69946	2.80408	3.25396	3.2258	2.94571	2.87828	2.80791	2.58615	3.59964
GRN	4.55267	5.30887	5.36605	5.21397	5.01305	5.46196	5.29732	5.4961	5.1292	5.10175	4.67185	5.09531	5.05085	6.10385	5.14768	5.00777	4.75296	5.49225	4.88886	5.351	5.5579	6.81035	5.13937	4.57887	4.73511	5.37737
NT.proBNP	4.54032	4.73773	5.5988	5.83337	5.08988	5.33729	5.31797	7.43069	5.46787	5.08456	3.88473	6.03916	5.07333	6.29279	4.86418	7.53284	4.47314	5.23634	5.57198	5.68915	6.07609	5.97587	5.46881	4.57916	4.52949	5.12515
BLM.hydrolase	2.84038	2.75508	2.60849	2.00436	2.61456	3.25453	2.7137	2.12954	3.00918	2.55633	3.49327	3.31797	2.27331	3.58499	2.9062	2.15102	2.42541	3.31161	1.77183	2.11302	3.13883	2.04509	2.60031	2.33091	2.45068	3.10216
PLC	7.51306	8.51531	8.45477	7.9895	8.25069	8.13113	7.80927	8.59932	8.07766	8.57097	7.85813	8.53244	7.66144	8.8322	7.99778	8.72898	8.0008	8.06255	7.71984	8.37054	8.89719	7.80437	8.18916	8.05222	8.17013	8.3985
LTBR	3.05007	3.94138	4.55101	4.02434	3.45894	3.73183	3.223	4.23015	3.83115	3.84037	3.33324	3.76598	3.64693	4.91478	3.7227	4.85756	3.61932	3.64394	3.40524	3.94909	4.73571	4.14192	3.87103	3.44269	3.61189	4.05737
Notch.3	4.91871	5.51921	5.45563	5.41282	4.95706	5.37037	5.06635	5.80855	5.43095	5.34551	4.79581	5.50832	5.24732	5.41148	5.19478	5.64716	4.92985	5.08404	5.32618	5.09446	6.15836	5.34419	5.47897	4.84804	5.40113	5.12769
TIMP4	2.60741	2.79418	3.76342	3.65665	2.583	2.7237	2.64562	3.78491	3.6084	4.34921	2.50626	3.15037	3.08386	3.87571	3.08043	3.30175	3.10856	2.83092	2.95232	3.42895	3.08048	3.31278	3.30981	2.59595	2.00637	3.41268
CNTN1	2.83149	4.39829	3.56591	4.52861	3.122	3.58524	4.08974	3.64769	4.00701	3.03578	3.00089	3.99017	3.73343	3.4373	3.61361	2.9377	3.4843	3.74536	4.03685	3.54832	3.95413	3.13449	3.6212	3.29918	3.85814	4.33336
CDH5	2.96266	4.95174	3.30489	3.84514	3.49431	4.0984	3.89691	4.12847	4.05508	4.175	3.36311	4.29838	3.78271	3.98931	4.03219	4.07946	3.87133	4.09011	4.15274	3.73035	4.90948	3.94459	4.53522	3.88149	3.74063	4.29944
TLT.2	4.56	5.12088	4.25593	5.10534	4.73195	5.36478	4.98386	4.37822	4.84159	4.92816	4.69607	5.76477	4.21874	5.07935	4.1672	4.7374	5.26596	4.7082	5.06658	4.8643	5.34885	5.5359	5.17328	5.38273	4.88371	5.65772
FABP4	5.58232	6.81786	6.8947	6.41937	5.4382	5.25159	5.16632	5.44718	5.24512	5.4383	6.07262	7.25241	4.34337	9.0065	6.40056	6.6062	5.26888	5.24922	5.10848	6.56699	6.5783	4.0613	4.72709	5.86077	4.65653	6.63979
TFPI	8.84525	10.8859	9.27115	9.24218	8.91639	8.91047	8.61212	9.13447	9.47437	8.81796	8.65419	9.12289	8.77548	9.20119	8.99762	9.13577	8.69219	9.15481	8.84747	8.85603	9.2064	9.48488	8.87878	8.93509	8.49533	10.0224
PAI	7.18836	6.99507	7.29792	7.3052	7.2675	7.3664	6.5128	6.3111	7.1932	7.14984	7.22681	7.44058	6.75274	6.51734	6.91569	5.4326	7.30385	6.75844	4.16341	7.34454	7.63655	7.85735	6.7131	7.06812	5.41486	8.2538
CCL24	3.16154	5.1038	5.37857	5.8553	4.79685	5.41343	3.65631	4.39337	6.1812	6.07274	4.83121	4.59773	6.2777	4.21785	4.05548	4.90685	4.61433	6.3116	5.54682	4.91294	6.25856	4.00595	5.69196	5.22262	4.62639	3.8022
TR	5.96092	4.68873	4.09185	7.06486	4.78309	5.22839	5.58736	5.71083	4.85818	3.93161	4.52104	4.94044	4.90657	5.19505	4.34585	5.89389	5.11324	4.99398	5.62308	6.12506	4.07945	5.72139	4.35204	4.75023	3.82029	5.39979
TNFRSF10C	5.27029	5.74441	5.92854	7.19944	4.09467	5.8404	6.35715	6.51367	5.2462	4.87953	5.48765	6.56077	4.1125	6.44539	4.88489	6.55984	5.94138	4.40098	6.2666	6.74018	6.00034	4.36932	5.2936	6.92352	5.71136	6.57501
GDF.15	5.54519	6.17216	7.15046	6.85897	5.99116	5.90869	5.31656	6.05924	5.89993	6.83022	5.09785	5.93586	5.46394	7.70009	5.54509	7.18037	5.39579	5.36929	5.39954	5.97032	6.50531	6.30066	5.7086	5.32723	5.2108	5.79111
SELE	11.7963	13.4785	11.2596	11.1345	11.5971	11.6316	11.6701	12.1229	10.6675	9.66223	12.6478	12.3301	10.8025	12.1468	11.5044	10.6746	11.8525	9.61535	10.8299	11.8123	11.345	11.3683	11.1896	11.6811	11.8006	11.4286
AZU1	3.99566	5.67997	6.2887	5.08971	3.49326	4.29793	3.36226	3.33485	4.96319	4.79008	3.6438	4.09631	1.97755	4.14323	3.75453	4.36856	4.25129	4.18715	3.50689	2.7405	4.9629	3.48125	4.30135	5.74246	3.52381	4.76427
DLK.1	4.06489	5.87039	6.38201	5.46232	6.36125	5.70942	4.95901	6.66384	4.68472	5.68413	4.69891	5.58744	5.39324	6.61061	5.65588	6.34759	4.75553	5.83236	4.71456	6.29004	4.85103	4.25239	4.79497	5.10293	5.33438	5.99967
SPON1	1.63968	4.5685	2.34478	1.9636	1.77352	2.2864	2.14857	2.07753	1.85516	2.2555	1.64998	2.19365	1.78247	2.3398	1.83199	2.47717	1.4769	2.02129	2.13532	1.87785	2.37042	2.24924	1.81632	1.74349	2.00192	2.01642
MPO	3.57399	4.89202	4.72281	3.12307	3.35148	4.15201	3.70911	3.506	4.17159	3.57084	3.40779	3.39613	3.12497	4.14933	3.39252	3.40987	3.63887	4.26524	3.19068	3.25103	4.30713	3.9394	3.39411	4.13208	3.87322	4.15582
CXCL16	5.0013	5.20266	6.28384	5.44949	4.97864	5.74572	4.84859	5.38032	5.41222	5.27898	4.93349	5.38308	4.4853	6.65754	4.9241	6.02032	4.91501	5.00193	4.5737	5.63873	5.82466	5.97242	5.31876	5.17055	4.58941	5.75831
IL.6RA	10.902	11.3	11.6203	11.8475	10.9877	12.1435	11.6851	11.833	11.6251	11.1579	11.1505	11.4417	11.8122	12.1694	11.0915	11.7122	11.2912	11.4872	11.8538	11.5413	11.9809	11.912	11.6645	11.9865	10.8757	12.5614
RETN	5.48926	5.20164	6.126	6.26475	4.55752	5.70326	6.62056	6.63639	6.51557	5.29213	5.95892	5.74638	4.65015	7.34037	4.73788	5.77373	6.25832	6.88826	6.02575	5.81387	5.84491	3.04714	5.41274	6.446	4.71197	6.02472
IGFBP.1	4.0358	4.36099	5.74133	4.21452	3.52315	5.50353	5.45962	5.24415	6.49541	5.94782	2.60207	4.76633	5.637	7.16329	3.89813	6.18967	5.33137	5.26114	5.29552	6.09479	7.36993	3.39859	5.76039	4.98466	5.6932	4.29919
CHIT1	4.10553	4.54925	4.6703	4.40444	4.42647	5.42951	3.56473	6.59112	4.95799	4.36672	3.82277	3.54544	3.65159	5.06	4.29833	5.42498	4.02077	4.2371	4.2034	4.38858	4.83035	3.70454	2.88946	3.78107	3.22755	3.7128
TR.AP	3.01942	3.64343	3.87249	3.95809	3.56839	3.05987	2.74234	2.89158	3.14384	2.29172	2.8747	2.72192	3.16402	3.97144	2.9436	2.12179	3.2308	3.16508	3.1427	3.48522	3.46137	3.29683	3.38446	3.43073	2.85364	4.17584
GP6	2.19476	0.98493	2.10566	1.891	2.42974	2.41128	1.87074	1.92755	1.85938	2.39491	1.36792	2.91335	1.50145	1.77646	1.25239	1.99761	2.16235	1.69135	1.08745	2.19215	2.30814	3.08519	1.97261	2.47472	0.87059	3.25401
PSP.D	2.49383	2.06383	1.52602	2.38402	2.77607	1.80844	1.8156	2.97229	1.9534	1.28044	1.84763	2.71912	0.88509	2.16141	2.46715	2.73331	1.78833	2.62946	2.19372	0.57548	2.71402	0.834	2.0367	1.15439	1.71296	2.9502
PI3	0.85612	2.09986	2.59253	3.743	2.45147	2.73451	0.69843	2.92719	2.69805	3.07015	1.43437	1.94944	2.1178	4.60768	1.49788	2.55298	1.92925	1.95053	0.82558	2.87373	3.33469	3.13829	2.20929	2.95394	2.4757	3.03725
Ep.CAM	4.49373	4.61272	3.82553	4.24674	5.14616	4.7824	4.28211	4.89405	5.32596	4.11493	3.86103	5.40756	5.46687	5.47778	5.92967	3.48072	3.6656	3.84151	4.44654	6.37047	4.93943	3.72728	5.2552	3.51556	3.69094	5.6963
AP.N	4.3523	6.36307	4.72403	5.36528	4.544	5.11813	4.86819	5.06084	5.3408	4.81374	4.36673	5.05922	4.98961	4.89724	4.50848	5.16466	4.42939	4.91246	5.09606	5.20862	5.27101	4.81926	4.60061	4.89198	5.43631	5.3858
AXL	8.11934	9.00275	8.64147	8.56456	8.51804	8.95558	8.28935	8.85742	8.5817	7.67459	7.81999	8.85374	8.71933	8.39092	8.90856	8.93622	8.34986	8.94697	8.67301	8.45603	9.06644	8.9648	8.47505	8.34662	8.478	8.66874
IL.1RT1	5.3531	6.25264	6.0459	6.39324	5.86212	6.34351	5.73558	6.35423	6.05552	6.14653	5.55808	6.23887	6.10015	6.15118	5.94228	7.08523	5.98491	5.96899	5.94235	5.78405	6.42493	6.01257	5.99865	5.99327	6.03064	6.72321
MMP.2	2.94033	3.38646	3.2973	3.56641	3.00177	3.54432	3.38775	3.68967	3.52217	2.89225	2.74747	3.56905	3.48153	2.69248	3.32095	3.24501	2.81306	3.32536	3.27782	3.32488	3.62285	3.09894	3.37256	2.99372	3.25346	3.59056
FAS	5.36026	5.68859	6.17347	6.10032	5.36056	5.73158	5.30518	5.96244	5.51528	5.47501	5.02508	5.61837	5.76394	5.99915	5.8354	5.74997	5.41351	5.40782	5.758	5.7729	6.03807	5.28652	6.08097	5.28803	5.46127	6.19936
MB	5.06894	6.36067	7.65935	6.62894	6.97369	9.3409	6.07094	7.28763	7.18037	6.73276	6.31858	7.66841	6.38753	8.27948	7.92316	7.09637	7.21653	7.1178	6.47996	6.59953	6.53377	6.01777	6.87786	7.57685	5.69243	7.16581
TNFSF13B	6.89513	7.36088	7.71192	6.4971	6.59114	7.00875	6.26493	7.07358	6.67205	6.18671	6.52313	6.46253	6.24151	7.05805	6.40177	7.22566	6.59232	6.71464	6.24275	6.81181	6.61911	7.15675	6.31348	6.19891	6.45411	7.18542
PRTN3	5.23619	4.29831	6.02055	4.67725	3.94317	5.38729	4.98019	4.34836	5.20458	6.16992	5.25556	5.17208	4.59624	5.72716	3.9441	5.65761	5.19496	5.95513	4.21561	3.80452	6.09656	5.31595	5.15702	5.16899	5.76804	4.73536
PCSK9	2.60708	3.04413	3.14162	2.93029	2.66778	3.05182	2.91307	2.50695	3.39178	2.98419	2.41023	3.13264	2.23529	2.5401	2.81292	2.65325	2.04731	2.58663	2.4078	2.80881	2.79612	3.25637	2.60058	2.62769	2.96318	3.56056
U.PAR	5.6124	5.74445	6.01821	5.94443	5.09049	5.54214	5.46131	5.76263	5.37104	5.07802	4.99436	5.977	4.87684	6.81151	5.27431	6.36312	5.34928	4.92011	5.15311	5.43389	5.90522	5.63241	5.02568	5.41945	4.85537	5.51967
OPN	7.182	8.63583	8.62958	7.7378	6.62704	7.83519	7.94846	8.08883	7.53191	7.10373	7.38215	8.06359	6.62989	8.62637	6.49522	7.77404	7.81013	7.44646	7.0754	7.71856	8.90788	8.20389	7.54348	7.11668	7.90527	7.57011
CTSD	2.72145	2.9052	2.91843	3.34903	2.73742	3.00787	2.23136	3.16768	3.37962	2.97634	2.32819	2.74095	2.59806	2.98567	3.97213	2.86187	2.80158	2.85363	2.72778	2.28106	2.64337	2.78775	2.74919	2.63512	2.68839	3.82037
PGLYRP1	6.37885	6.6537	7.56821	7.49209	5.32971	7.85427	7.44976	7.33615	7.04761	6.62575	7.43596	8.6157	5.22766	9.68397	5.40347	7.19199	7.79393	6.81446	8.21622	7.47498	7.48728	5.92735	7.28285	8.1981	6.46485	7.31849
CPA1	6.11262	4.60538	6.44876	5.23627	5.82651	5.10101	6.031	6.73758	6.17997	5.96077	5.32038	5.89633	5.55014	7.1834	6.54492	5.92531	4.26042	4.48745	6.10041	6.71462	5.22183	4.72553	4.80219	7.1687	5.43878	5.88341
JAM.A	3.39951	4.41161	4.21021	3.85564	3.82593	4.00307	3.43469	3.75513	3.90065	4.36753	3.15647	4.39555	3.17542	4.77075	3.48	4.79878	3.63951	3.09906	3.23523	3.91482	4.16967	4.21177	3.86999	4.3794	3.43092	4.67806
Gal.4	3.67281	4.12214	3.44909	3.94402	2.88124	3.59192	3.19985	3.12133	3.63172	3.11777	2.74699	4.47761	3.07713	4.55846	3.53503	4.04409	2.81451	2.51226	3.17378	3.38219	3.70602	3.03561	3.44391	2.96364	3.49391	4.71506
IL.1RT2	4.5919	5.07299	5.09825	4.76492	4.7869	4.82298	5.0655	5.02365	5.44668	5.31526	4.75672	5.61081	4.91847	5.2258	5.3336	4.71088	4.45578	4.75803	5.21561	4.53161	5.12988	5.17552	4.7138	4.79818	4.13846	5.87472
SHPS.1	3.40489	4.00624	3.3434	3.47891	3.16607	4.04831	3.1319	3.59251	4.14425	3.55743	2.88408	3.81682	3.6029	3.93858	3.48969	3.62086	3.90701	3.1825	3.50718	3.79472	4.45649	3.4732	3.29254	3.30281	3.09857	3.87909
CCL15	6.61605	7.64626	8.26613	7.33098	6.81633	6.85023	6.68581	7.30037	7.66438	7.13443	6.5574	7.38704	7.03638	8.37355	6.94547	7.67311	8.06922	7.10989	7.09742	7.76384	7.43067	6.88963	7.05976	6.58339	6.81047	7.71573
CASP.3	4.54404	4.94307	4.89489	4.42187	5.42098	5.37663	5.43381	3.39825	5.46466	4.87407	4.56953	5.95206	4.03007	5.30171	4.2434	4.48644	4.81171	4.99284	4.27131	3.25723	6.03086	5.02196	5.05476	4.64889	4.5204	5.15519
uPA	4.1594	4.9317	4.71502	4.40934	3.94875	4.64448	4.26411	4.45716	4.74703	4.17077	4.1859	4.99151	3.91773	4.25761	3.78509	3.73496	4.19215	4.54786	4.31981	4.60228	4.70006	4.08338	4.45781	4.20223	4.28323	4.54199
CPB1	5.74823	4.00196	5.52486	5.075	5.69096	4.69034	5.55147	6.27685	5.54606	5.59385	4.87009	6.07216	5.2924	7.05062	6.07761	5.65984	4.2852	4.90549	4.9646	6.1085	4.88571	4.11623	4.67928	6.97028	4.9074	5.54872
CHI3L1	4.53346	4.78853	3.72344	5.72433	3.82415	3.85161	4.18681	5.96571	5.55338	3.21418	3.58019	5.11338	3.85656	5.4875	6.35805	6.18394	3.91829	2.95003	4.11959	3.17872	4.35627	4.00998	5.95947	3.70126	4.32535	5.2079
ST2	4.13921	4.91026	4.47167	4.89524	3.45535	4.24369	3.60627	4.51606	4.06924	3.57614	3.18535	4.42385	3.30844	4.73414	4.06044	4.69355	3.31979	3.59448	3.80708	3.99783	3.33578	5.77396	3.5852	3.44909	3.47372	4.41103
t.PA	6.89753	7.0248	7.55109	7.06273	6.9515	6.66654	6.16694	7.13213	6.94053	6.14956	6.89311	6.96671	6.86322	7.83597	7.56794	5.37645	7.63634	7.01471	5.76669	6.86427	6.82092	6.87255	6.06648	6.04842	6.61047	7.9905
SCGB3A2	3.7211	1.77894	3.83042	3.11443	0.77727	1.99722	2.05021	2.12824	3.16832	2.2489	1.86542	1.74102	2.49291	3.42135	2.29342	2.84077	1.92667	2.63834	3.10993	2.89784	1.63506	1.59605	1.97895	1.25531	1.43007	3.0667
EGFR	1.99529	2.94208	2.32003	2.73872	2.40663	2.49377	2.56504	2.60548	2.76174	2.3045	2.34583	2.62796	2.48842	2.48622	2.53058	2.03306	2.38362	2.67996	2.39561	2.62843	2.43666	2.56264	2.15239	2.60128	2.24203	3.46165
IGFBP.7	6.45271	8.02204	7.36542	7.99895	7.20905	8.06069	6.93099	7.89854	7.59946	8.25284	6.90092	7.8001	7.48209	8.32489	7.62727	8.48317	7.63079	7.74201	7.62532	7.54981	7.74958	7.77561	7.54932	7.22167	7.44905	7.82689
CD93	9.81572	11.2452	10.9834	10.7756	10.6132	11.0211	10.6007	11.4163	11.0025	10.8957	10.5098	10.9563	10.4157	11.0417	10.6872	11.2119	10.9059	11.0082	10.3566	10.8928	12.1439	10.5374	11.1948	10.4363	10.7471	10.8519
IL.18BP	5.84265	6.17705	6.91571	5.553	5.63532	6.33572	5.41516	6.06951	5.71981	5.50961	5.31436	5.7863	5.84911	6.24231	5.79202	6.6488	6.10661	5.86805	5.86564	5.69951	6.11431	5.92173	5.72479	5.55973	5.75049	5.98032
COL1A1	2.20208	4.00714	2.88137	3.1219	2.42003	3.83917	3.14153	3.42787	3.44987	3.13948	3.24845	3.19377	2.16924	2.89087	2.34021	3.17063	3.51924	3.40761	2.12953	3.16663	3.73726	3.04707	3.41313	3.20448	3.65182	3.21995
PON3	5.00352	5.61514	5.5326	5.71212	5.4002	5.66829	5.88223	5.17615	5.91325	5.75191	5.33728	5.09174	6.53711	5.1567	6.03719	4.25968	4.54999	5.93841	6.36291	6.59757	5.75604	5.56041	5.14535	5.8687	5.58597	6.44202
CTSZ	4.84638	5.5241	5.51684	5.16895	4.71849	5.55436	4.9056	5.39765	5.10467	5.38372	4.79143	5.01962	5.26692	6.09451	4.96101	4.8479	5.13644	5.39599	4.81826	5.0748	5.03613	4.87465	5.13435	4.71055	4.84526	5.43158
MMP.3	7.71766	6.32904	8.48776	9.09549	9.26658	9.33527	8.2451	9.81822	8.9346	9.15006	8.50382	9.02794	9.75431	9.30814	9.14818	8.39791	8.4663	8.10655	8.22156	9.87297	8.62706	9.33037	8.86952	8.33522	7.17334	9.5424
RARRES2	11.0697	11.6056	11.6777	11.5312	11.659	11.4702	10.8774	11.5643	10.9968	11.9053	11.0222	11.6194	11.0626	11.8973	11.0578	11.4701	11.2515	11.1252	10.8168	11.3827	11.2935	11.9386	11.0585	11.5138	10.7596	12
ICAM.2	4.76565	5.76117	5.00871	5.06447	4.99723	5.8634	5.19696	5.64132	5.08433	4.70049	4.96284	5.54148	5.68944	6.01736	5.53811	5.57467	5.04635	5.11081	5.47007	5.15753	5.36722	6.22899	5.22264	5.53853	5.37789	5.26513
KLK6	1.32351	2.16164	2.9035	2.44059	2.59106	2.67876	2.0135	3.28384	3.12845	2.19265	2.22446	2.98354	2.07324	3.59433	2.74164	2.42196	2.24415	2.39701	1.90573	3.10425	2.89291	2.8225	2.4869	2.82833	1.81147	2.96311
PDGF.subunit.A	5.63343	2.63462	5.19477	5.57326	5.57838	5.66094	4.74298	4.84984	5.66167	5.46436	4.60137	6.09932	4.89922	4.35924	4.97665	3.46076	5.44364	4.7232	2.73951	5.66586	5.78474	5.27047	5.12162	5.57158	3.68178	6.38136
TNF.R1	6.34083	6.96232	7.40472	6.80952	6.4178	6.9061	6.31482	7.11624	6.4937	6.72807	6.18345	6.99696	6.52834	8.2326	6.56819	8.24216	6.92328	6.60058	6.20936	6.72284	7.43669	7.27495	6.65508	6.36964	6.46538	6.76412
IGFBP.2	7.48226	7.31141	8.6213	8.29378	7.29116	7.71817	7.45069	8.82912	8.49086	8.32115	7.40014	7.10874	8.21518	9.22145	7.65469	9.58805	7.48483	7.85932	8.72034	8.72516	8.90928	9.02159	8.44851	7.61091	8.11928	7.37562
vWF	7.34098	6.4518	9.07354	7.82174	6.39847	7.13579	6.1133	7.13132	7.52986	7.126	6.25584	7.23837	5.48788	7.35101	6.86385	7.11387	7.14642	7.80421	5.22307	7.24808	7.16337	7.42937	7.38359	6.58436	7.62443	8.658
PECAM.1	3.783	4.61607	3.33957	3.79922	3.74943	4.1068	3.99797	3.83489	3.70286	3.65911	3.48172	4.40433	3.62488	4.04435	3.89927	3.30217	4.08943	3.28495	3.94654	3.64597	3.6711	4.16758	4.17087	4.13103	3.55622	4.45835
MEPE	3.53961	6.20181	5.82459	5.0038	5.38337	5.05037	5.23989	5.79315	5.6737	6.2405	5.67208	5.28574	5.08045	6.44844	4.57988	5.41394	5.55861	5.91394	4.71434	5.47525	6.39276	5.03532	5.39131	5.48979	5.30934	6.40833
CCL16	6.57039	7.54084	7.52092	6.92489	6.76647	6.90076	6.21152	7.2845	6.86088	6.40732	6.57728	6.93233	6.50835	8.24312	7.0769	7.50131	6.20824	6.54338	6.17923	6.87277	5.83503	6.11307	6.86969	6.56928	6.53844	7.82174
