# Supplementary material for: Proteomics early after heart transplantation and relation to coronary intimal changes and prognosis
Source: JHLT Open. 2024 May 13;5:100110. doi: 10.1016/j.jhlto.2024.100110 (PMC11935488; doi:10.1016/j.jhlto.2024.100110)
Supplement: Supplementary file 4 — Supplementary material [file mmc4.xlsx]

## Sheet: 12 mdr MACE
Appendix A
Table A4
92 biomarkers from Olink® CARDIOVASCULAR III in 26 HTx patients 12 months after HTx divided into two groups according to MACE-endpoints. All values are in arbitrary values; NPX (Normalized Protein eXpression).
	MACE															NO MACE
Patient ID	1	4	6	7	8	9	10	14	15	19	20	26	27	28	30	2	5	11	12	13	17	18	22	23	24	25
TNFRSF14	5.03098	5.01696	5.41837	4.70914	5.00748	4.46235	5.15983	4.58073	5.06682	5.32318	4.97671	4.4072	4.73999	5.2238	4.50122	5.65051	4.73698	4.38626	4.06753	4.95572	5.00192	5.30934	4.70034	4.42349	4.58241	4.66106
LDL.receptor	4.66103	3.93726	4.36118	4.34807	4.4307	2.98254	3.51538	3.62252	4.09408	3.56429	3.95339	4.26002	3.39459	4.19782	3.50997	4.2548	3.27573	2.98655	3.24076	4.24945	3.34489	4.48665	4.76972	3.74449	3.8708	4.78902
ITGB2	4.27041	5.27691	4.27992	4.3391	4.06969	4.26424	3.70655	4.11685	4.30102	4.68298	4.52171	4.39694	4.377	3.74388	4.4498	4.40572	3.50359	4.22454	4.60331	4.06528	4.11659	4.72784	4.1298	4.3101	4.47731	4.85278
IL.17RA	3.67797	3.91887	3.31976	3.72338	3.22203	4.06251	3.34496	2.43396	3.70563	3.83196	3.87798	3.12909	3.52536	3.73035	4.04849	4.01395	3.36817	2.95503	3.69276	3.68497	3.67026	3.75535	4.25131	4.10312	3.83341	3.58075
TNF.R2	5.64162	5.42612	5.83357	5.51917	5.42984	5.38781	4.76598	5.10622	5.51528	6.25094	5.48439	5.03316	5.34501	5.63093	5.36637	6.264	5.02857	5.06483	4.99547	5.18796	5.16101	6.56557	5.40296	5.05349	5.52032	5.37313
MMP.9	3.17381	4.73466	4.84051	5.25928	5.17821	5.2332	5.16633	5.35518	6.27278	6.94282	5.97814	5.91514	6.14075	2.57703	4.88131	4.9164	4.71552	5.24003	4.34505	4.65452	5.23558	6.31169	5.68473	5.7325	4.68214	5.38432
EPHB4	4.87533	5.30378	5.43226	4.94007	4.95222	5.06881	4.93684	4.92869	5.3074	5.44141	5.07472	4.88689	4.78163	5.16437	5.14482	5.61279	4.90291	4.80545	4.70749	5.00967	5.09301	5.60112	5.24595	4.88839	5.17765	5.11256
IL2.RA	2.76439	2.92385	3.59019	3.67307	3.13603	3.56238	3.09121	3.59604	3.36405	4.01713	3.182	2.63332	3.45913	2.90382	3.27974	4.77204	3.46138	2.9479	2.64125	3.64939	3.07081	3.66066	3.55243	2.97851	3.75145	3.3402
OPG	2.89231	3.53268	3.80218	3.75656	3.07755	3.03712	3.21247	3.41391	3.60143	3.80901	3.11597	3.44091	3.66414	3.77443	3.45495	3.58263	2.82324	3.30133	3.92261	3.35145	2.99347	3.72963	3.55375	3.09025	3.54592	3.44219
ALCAM	6.81806	7.4831	7.01339	6.93322	6.86611	6.99365	6.90026	6.90687	7.10542	7.04455	7.09055	7.08436	7.0252	6.85206	7.13149	6.99681	6.72141	6.70241	6.98183	6.92751	6.91186	7.11141	6.95764	7.04204	7.00741	6.9235
TFF3	4.82371	4.48647	6.409	5.26881	5.22787	4.8659	4.84103	5.19425	5.29445	5.57001	4.42485	4.79923	4.27245	5.37637	5.22042	6.26928	4.59431	4.27177	4.59718	4.84101	4.91906	5.97418	5.44283	4.75398	5.20184	4.8927
SELP	10.3642	10.4943	10.3116	9.98566	9.68645	9.92001	10.4063	9.0803	10.6138	10.4369	10.7356	10.3961	9.48364	9.48073	9.79185	9.73378	9.38247	10.1021	8.97861	10.7283	9.95346	9.85572	9.79701	9.65246	8.34026	9.32627
CSTB	4.1957	3.56103	4.63068	3.19151	3.86517	3.58859	2.97785	4.0493	4.1591	4.03511	3.90446	3.53721	3.04749	4.31578	4.00336	4.33723	2.66169	2.57138	3.05404	3.08775	3.32841	4.13121	3.28006	3.98521	3.32948	3.62167
MCP.1	5.2738	5.48921	5.4662	4.6584	5.27929	4.98431	4.91495	4.79292	5.37806	5.19922	6.03417	5.44675	4.94353	5.21195	5.01066	4.58284	5.06993	4.74703	4.63475	4.31177	4.8131	3.95077	4.40519	5.22071	3.4237	4.48055
CD163	7.98314	8.54082	7.39632	7.57404	7.53194	7.48164	7.07151	7.51313	7.94382	8.11482	6.85143	7.59501	7.11679	6.71057	7.53097	7.69183	6.86529	8.22684	7.46499	7.28197	7.00665	8.78788	7.17054	7.58879	7.5603	7.23057
Gal.3	3.61883	2.99889	3.43254	2.93852	2.85983	2.69281	2.60199	2.99824	3.60822	3.27144	3.04225	3.06489	2.62145	3.32358	3.07915	2.83944	2.55688	2.38019	2.67489	3.07774	2.87322	3.31348	2.99296	2.9834	2.68773	2.68462
GRN	4.85856	5.24431	5.63383	5.1858	5.1077	4.96248	5.13376	5.25869	5.32139	5.57756	5.23352	4.99	4.99071	5.57638	5.15238	5.20418	4.61552	5.28307	4.90285	5.21942	5.08299	5.71432	5.25667	4.67708	5.00133	5.08618
NT.proBNP	3.22638	3.96789	5.4483	4.4376	4.18944	4.85067	5.01377	7.04223	4.94912	3.55565	3.38155	5.40443	3.99472	4.14228	4.71977	4.90207	4.01172	3.5823	3.59115	4.49305	4.71167	5.56162	3.62689	4.29049	5.13864	3.69615
BLM.hydrolase	2.79745	2.44897	1.75799	1.97364	1.85348	2.33357	2.54867	1.86908	2.96156	2.36421	2.70751	2.35813	2.2286	3.13041	2.85347	1.22787	2.02841	1.94081	1.63366	2.00516	1.81729	1.96898	1.81028	2.69648	2.1456	2.16477
PLC	7.91011	8.28524	8.81602	7.79629	8.23511	8.20148	7.75185	8.06263	8.14524	8.39811	8.03941	8.0266	7.57618	8.33874	8.36828	8.72592	7.6803	7.71496	7.62764	7.84967	8.09646	8.19764	8.03655	8.1464	7.82447	8.20146
LTBR	3.49312	3.79387	4.59558	3.62499	3.67078	3.68601	3.17537	3.56766	3.80294	3.90095	3.66082	3.43204	3.46109	4.19013	3.95531	4.36572	3.36125	3.07621	3.41298	3.65946	3.93385	4.3168	3.97541	3.32476	3.63838	3.51044
Notch.3	5.07491	5.3738	5.46133	5.12547	5.09726	5.17422	5.02745	5.44347	5.48318	5.03933	5.39441	5.31921	5.20034	5.21259	5.29807	5.28504	4.9123	4.54964	5.30306	5.16096	5.60404	5.76344	5.40469	4.92862	5.46817	4.67752
TIMP4	3.27633	2.77515	4.21476	2.96503	2.60548	2.87652	2.9166	2.99704	3.344	4.13478	2.68032	2.93305	3.22573	3.31444	2.91274	3.52316	2.66938	2.43108	3.1533	3.15964	3.2519	3.42454	3.32075	2.6564	2.36085	3.06834
CNTN1	3.40924	4.41604	3.51125	4.04607	3.4381	3.57557	3.82814	3.42167	3.99029	3.45603	3.6255	4.00179	3.95979	3.66301	3.93814	2.98315	3.46524	3.49724	3.982	3.50123	3.68049	3.10002	3.52765	3.53265	4.11619	3.64548
CDH5	3.65332	5.03852	3.64433	3.77095	3.82493	4.0746	3.89033	3.71774	4.07702	4.16719	3.97704	3.91913	3.72282	3.63548	4.17735	4.11149	3.8474	3.73284	4.33364	3.7988	4.01551	4.30885	4.58021	3.93427	3.99559	4.12638
TLT.2	4.84195	5.632	4.33713	5.19033	4.85703	4.9889	5.3683	4.22624	5.21835	5.22905	5.47297	5.18446	4.92124	4.5965	4.21911	4.97097	4.92453	4.8094	4.96571	5.20015	5.3769	5.05757	4.82244	4.83345	5.28166	4.57744
FABP4	6.6239	5.67723	7.14236	5.29432	6.2131	5.62806	4.77452	5.09827	5.19766	6.81674	5.8093	6.89818	4.59589	6.55056	6.50523	5.59034	5.11388	4.49529	4.81586	4.87442	4.57135	5.519	4.76717	6.38449	4.89323	6.70327
TFPI	9.08538	9.056	9.44862	9.11086	9.01782	8.5873	8.44531	8.77195	9.5945	9.18125	8.97898	8.88526	8.64942	9.23796	9.24868	8.93718	8.29145	8.45572	8.68197	9.0188	8.61536	9.73496	9.03349	8.92217	8.66368	9.66322
PAI	7.51008	7.71925	6.2691	6.42695	7.42651	7.32318	7.27643	6.7877	7.59781	7.72393	7.79707	7.09707	7.77762	7.44767	6.68227	6.4775	7.18153	7.15456	5.58482	8.26082	7.54667	6.26445	6.47843	7.275	4.99162	7.39697
CCL24	3.80896	5.60307	6.68307	5.28943	5.40076	5.4304	4.12527	4.50807	6.44356	5.95976	5.06712	4.14101	5.57045	3.40577	4.19142	5.84191	4.30595	6.30642	5.78216	4.81414	6.40746	4.94689	5.62016	4.98735	4.31764	3.58182
TR	4.70075	4.50808	4.10266	6.8827	4.32379	4.44638	5.39173	5.06705	4.31168	3.91911	4.65533	4.40728	4.64556	4.23364	3.94229	4.12564	4.06233	4.88812	4.59316	6.86681	5.30965	4.43661	4.2534	4.69417	4.70711	4.75746
TNFRSF10C	4.49999	6.33016	6.73928	6.05838	5.60803	6.13199	4.60012	6.40287	5.2603	6.94315	6.76244	5.92796	5.70589	5.01628	6.44696	6.76122	4.73041	5.9289	6.58029	6.84926	6.68396	7.05379	6.3228	6.79483	6.37066	6.58574
GDF.15	5.44082	5.30457	6.6035	6.01754	5.69918	5.29111	5.10244	5.51274	5.78721	6.32862	4.79323	5.15847	4.70087	6.71131	5.43297	6.34037	5.40164	4.58484	5.01665	5.03343	5.51863	6.39769	5.32131	4.84745	4.55772	5.43804
SELE	10.8196	13.0341	11.192	10.6567	11.8349	12.0005	11.3808	12.1759	10.8178	12.6416	13.249	12.0221	11.6427	11.2784	12.2259	10.8393	11.3636	10.5518	11.2983	11.7674	10.805	12.702	11.5135	11.9921	12.5478	11.4632
AZU1	2.40976	3.39928	4.41085	3.10957	2.94025	4.53364	4.12928	3.9108	4.78388	5.426	3.12222	3.78877	4.683	3.27328	3.66107	4.32948	3.31177	4.47335	3.07459	2.64756	4.35156	4.5877	3.82783	5.15328	3.72922	3.61584
DLK.1	4.77738	5.74168	6.8019	5.73801	6.95483	5.8378	4.8494	5.65554	4.84809	5.8269	5.69028	5.67824	5.86705	6.40718	6.77039	5.46026	4.89432	5.60118	5.2749	6.30938	4.73919	4.46224	5.34745	5.92926	5.61992	5.84013
SPON1	1.89953	1.82702	2.24376	1.86129	1.74595	2.00145	1.97849	1.67783	1.90737	1.72375	1.7627	1.92964	1.79425	1.84474	1.88896	2.03894	1.63542	1.80537	2.05242	1.66132	1.83816	2.3501	1.92008	1.67007	1.74149	1.62657
MPO	3.46659	3.63253	3.34416	2.73699	2.98477	3.74817	4.48501	3.32354	3.98618	3.94995	3.14971	2.85969	3.59449	3.6539	3.01923	3.41685	3.12845	3.62506	3.30771	3.20932	3.69736	3.50592	2.81062	3.73245	3.90374	3.545
CXCL16	5.26945	5.01366	6.62377	5.1357	4.91146	5.23515	5.07974	4.97076	5.42809	5.39785	5.26005	5.08449	4.67446	5.35253	5.24497	5.03012	4.90439	4.78147	4.61785	5.55966	5.32388	5.2881	5.34432	5.18215	4.49371	5.46776
IL.6RA	11.4226	11.3399	11.9106	11.5984	11.3034	11.8255	11.6159	11.7781	11.8734	11.5469	11.5786	11.2062	12.0096	11.7545	11.3662	12.1233	10.9802	11.7	11.8819	11.6893	11.8062	12.4169	11.8866	12.0262	11.3072	12.2239
RETN	5.77184	5.44457	6.64114	5.97807	6.09314	6.09768	6.43279	6.32177	6.18701	6.75445	6.15075	5.80464	5.7467	6.76358	5.77561	6.66163	5.36653	5.72612	5.91731	5.74027	5.91316	4.55751	6.4408	6.06958	6.52486	6.09165
IGFBP.1	2.969	2.84907	4.70765	4.92303	4.598	4.36957	4.71651	4.92127	6.31371	5.78263	3.37719	4.3035	3.18048	6.03779	3.76597	4.76686	4.68323	3.84328	5.0283	5.6469	5.8599	5.73918	5.32876	3.92616	6.35854	4.30149
CHIT1	3.79312	4.21315	4.99063	4.14042	4.55822	5.40039	3.22042	6.34092	4.96598	5.66434	4.81131	3.49132	4.50865	4.41945	5.56285	5.92904	4.11571	3.95903	4.17842	4.19557	4.96648	5.72335	3.86837	3.47468	4.19527	4.65114
TR.AP	3.17845	3.64381	4.03724	3.32497	3.85584	2.82937	2.69856	2.65736	3.47331	3.62608	3.51966	2.64119	3.12588	3.64519	3.22957	3.35616	3.20894	3.00644	3.08636	3.32893	2.90814	3.71831	3.66598	3.40821	3.04984	3.60686
GP6	2.24466	2.56978	2.13501	1.61745	2.29744	2.13871	3.17299	1.94538	2.73279	2.76216	2.40294	1.80901	2.75328	1.45234	1.02822	1.93391	2.39993	2.06153	1.14995	3.02422	3.03958	1.56171	1.47581	1.87863	1.02759	1.72807
PSP.D	1.64856	2.26016	0.921	2.59112	3.19754	1.91697	1.73912	3.26037	2.24191	1.62742	1.92475	2.31353	1.18914	1.58286	2.95952	2.62072	1.91888	2.39035	2.28462	1.20177	1.91182	1.55897	2.4287	2.01026	2.08966	2.21689
PI3	2.51028	2.15958	3.21886	3.11434	3.00534	2.48169	0.86064	2.42059	3.2304	4.0349	2.33256	1.70388	2.20245	3.54444	2.07226	3.42995	1.66521	1.51596	0.93061	1.9632	3.10194	4.03638	2.66274	2.75151	2.27185	2.33885
Ep.CAM	4.38098	5.31366	5.47271	4.73546	6.08853	5.35106	5.81046	6.02429	4.97049	5.59757	5.0159	5.76383	4.38488	4.54954	7.25599	5.10127	3.86346	3.78405	6.23181	5.23889	4.16649	4.17386	6.63048	4.20959	4.46872	3.78644
AP.N	4.62512	6.01835	4.74668	4.80792	4.76022	4.76594	4.5171	4.81446	5.27516	5.53262	4.9992	4.88537	4.78648	4.38511	4.67042	4.81971	4.30154	4.78259	5.03973	5.1088	4.93432	4.75846	4.50042	5.09765	5.19196	4.70551
AXL	8.74621	8.96661	8.49054	8.27396	8.87615	8.75888	8.25913	8.34618	8.79567	8.49479	8.53687	8.71429	8.35006	8.44253	9.03259	8.68357	8.13539	8.84635	8.62872	8.2565	8.62308	9.32436	8.45899	8.48087	8.9266	8.32657
IL.1RT1	5.61456	6.21591	6.24078	6.18523	5.97381	6.29921	5.6938	5.77741	6.09638	6.41603	6.17516	6.02027	5.96103	6.12427	6.16195	6.3502	5.94959	5.67179	5.99102	5.83861	6.21731	6.3096	6.08117	5.80837	6.13521	5.93901
MMP.2	2.97861	3.23194	3.55764	3.28672	3.18215	3.37395	3.33183	3.16175	3.57302	2.50966	3.35174	3.94594	3.54147	3.00072	3.65399	2.82603	2.99142	2.80069	3.17508	3.25792	3.35226	2.73482	3.27235	3.10542	3.21232	2.83056
FAS	5.75659	5.66438	6.27177	5.9236	5.62863	5.54751	5.17315	5.44051	5.81929	5.38755	5.50114	5.66456	5.61565	5.75315	6.02058	5.71207	5.31625	5.0188	5.57058	5.59216	5.86715	5.59618	6.14861	5.35148	5.50753	5.72569
MB	5.99971	6.8134	8.11151	6.68139	6.99053	9.81103	5.80107	7.70416	7.49981	6.64197	6.72295	6.6622	6.63324	7.49531	8.6844	7.26058	7.45794	7.06107	6.43941	7.13848	6.41212	7.60684	7.28901	7.19425	6.39094	7.10474
TNFSF13B	6.22616	7.28784	6.42529	6.99456	6.73584	6.601	6.00469	6.64204	6.73539	7.16379	7.05658	6.28951	6.30635	6.76058	6.62875	6.54799	6.19337	6.78319	6.15982	7.12047	6.05212	6.93121	6.58319	6.56044	7.22841	6.84946
PRTN3	4.99841	3.91479	3.49123	4.12485	3.0508	4.28509	5.42444	4.23804	5.18469	5.85126	4.19464	3.87501	4.94931	4.79024	3.57864	4.05774	4.22429	3.92142	4.10423	3.9441	4.24555	5.1513	4.28921	4.11826	5.17675	3.86343
PCSK9	3.05554	3.4682	3.19088	2.81117	3.0166	2.6861	2.27556	2.1531	2.86525	2.84646	2.54522	2.91461	2.54811	2.44218	2.98057	2.42637	1.9886	2.47761	2.54241	2.92941	2.70541	2.70181	2.87147	2.82697	2.88938	2.92629
U.PAR	4.89942	5.25597	5.62971	5.2278	5.43746	5.14919	5.14786	5.23995	5.36026	6.08763	5.22456	5.44526	5.2287	5.53836	5.40445	6.02941	4.72254	4.86107	4.9657	5.06775	5.19624	6.351	4.98514	5.331	5.09718	5.19722
OPN	7.34175	8.0107	8.4332	7.59468	6.51436	7.13197	7.21198	7.41384	7.02683	7.03014	8.22566	7.29787	6.68727	7.95872	6.80685	7.94773	7.55096	6.73449	6.96616	7.62507	7.92105	7.92093	7.64768	6.36409	7.26494	6.87002
CTSD	2.99988	2.83803	2.60466	2.83966	3.31682	2.79788	2.47672	2.8196	3.07267	4.15227	2.90711	2.76806	2.83711	2.80013	3.74206	2.69995	2.50905	2.72904	2.50918	2.49857	2.31511	2.89951	2.60238	2.55347	2.54669	3.27654
PGLYRP1	6.54409	6.99868	7.91883	6.96262	7.26406	7.59599	6.31615	7.0539	7.07827	8.51834	8.31667	7.75212	7.48992	7.82703	7.48989	8.14741	6.33424	7.05398	7.84794	7.27325	7.69338	7.59437	7.63671	7.89558	8.20455	7.141
CPA1	5.86515	5.10686	6.5154	5.36095	6.01606	5.18452	5.81926	5.94242	7.73545	7.43295	6.10106	5.82048	5.64775	6.71894	6.1789	5.58218	4.32036	4.36948	6.4661	6.28275	5.02151	5.92934	5.44661	5.28657	5.69399	5.36048
JAM.A	3.72904	4.36084	4.4156	3.141	4.08276	3.65486	4.35325	3.6597	4.39163	4.60202	3.84489	3.30906	3.8681	4.07927	3.61888	4.24814	3.4484	3.52617	3.33827	4.08912	4.20025	4.01446	3.56529	3.76791	3.46416	3.27266
Gal.4	4.18686	3.98125	4.13705	3.87007	3.34447	3.23526	3.43371	2.86818	4.18387	3.5605	3.05531	4.05461	2.81775	3.73665	3.98035	3.93691	2.89197	2.42014	3.52566	3.62122	3.1147	3.45637	3.57017	3.04841	3.30132	3.66141
IL.1RT2	4.68724	5.12159	5.07078	4.16744	4.90188	4.94119	5.11586	4.82658	5.55128	5.56801	5.38146	5.15156	5.11511	4.81091	5.90756	4.77837	4.76135	4.93725	5.35951	4.79263	5.01742	5.51467	4.96883	4.90468	4.52827	5.47889
SHPS.1	3.60815	3.81681	3.44462	3.19344	3.3425	3.76672	2.93981	3.08421	3.94047	4.14117	3.31991	3.4629	3.47093	3.58037	3.65771	3.32199	3.62046	2.73288	3.54635	3.6554	3.49168	3.49486	3.35353	3.34716	3.09837	3.41833
CCL15	7.10301	6.86962	8.18889	6.69758	7.0593	6.79454	6.62104	6.52351	7.47626	6.9536	6.67284	7.06515	6.90264	7.81192	7.12711	7.73506	7.91409	6.84976	7.13906	7.26657	7.05457	7.3716	7.23365	6.42826	7.0234	7.09171
CASP.3	4.58201	4.23721	3.86686	3.80091	4.38302	4.11697	5.53865	4.42257	5.13455	4.75864	4.4524	4.02059	4.48421	4.00266	3.50351	3.04768	4.33648	4.43515	3.56829	4.3188	4.94392	4.17158	4.15142	4.41789	4.42927	3.66389
uPA	4.228	4.87046	4.36834	4.11512	4.23223	4.39166	4.15788	4.07298	4.57375	4.49918	4.41328	4.70469	4.25402	4.27106	3.95545	4.17551	3.97053	4.29302	4.29372	4.36735	4.1724	4.50288	4.14649	4.32625	4.2185	4.14285
CPB1	5.50828	4.53286	5.90576	5.02013	5.87306	4.67157	5.1511	5.47693	7.21585	6.81182	5.66733	6.02256	5.31182	6.38598	5.70026	5.59124	4.13662	4.58662	5.25407	5.66718	4.52409	5.15515	5.31129	4.77771	5.24621	5.3376
CHI3L1	4.33787	5.05932	3.19845	4.68771	4.59765	3.48171	3.41423	4.73179	4.93209	4.91593	3.80978	5.01428	4.26341	3.86815	6.09171	4.56889	3.27464	2.89142	3.29249	3.09481	3.48095	3.96493	5.98307	3.50339	3.91075	4.97699
ST2	3.72916	4.94518	4.06669	3.70307	3.5495	3.72619	3.40472	3.61466	4.17898	4.26516	3.79916	3.93891	3.45981	3.42296	4.16596	3.32044	3.37991	3.36768	3.79661	4.19303	2.74732	5.56947	3.75319	3.23867	3.4337	3.77112
t.PA	7.88454	7.38876	7.13733	6.84711	7.57081	6.87304	5.89649	6.8632	7.16072	8.17108	7.21714	6.99716	6.84723	7.78311	7.89195	5.93386	6.77633	7.18523	6.06692	6.02758	6.23008	6.87326	6.33438	6.9372	6.54117	7.3182
SCGB3A2	2.70284	1.58784	2.29973	2.70964	1.13922	1.68576	2.13484	1.62954	3.87212	2.23147	2.13127	1.70486	3.24021	2.76985	2.40316	3.15831	1.65773	1.80739	2.91897	2.06743	1.7512	1.97345	2.09463	1.51918	2.08058	2.80039
EGFR	2.48364	3.02269	2.50468	2.52392	2.61608	2.54687	2.65581	2.47572	3.00235	2.65041	2.97391	2.60871	2.65429	2.46971	2.94294	2.23696	2.3253	2.6994	2.556	2.80401	2.58904	2.49199	2.39719	2.80724	2.38705	2.97932
IGFBP.7	6.86229	7.71725	7.76481	7.65996	7.5296	7.53128	6.96972	7.2494	7.75695	7.6472	7.42243	7.36396	7.43082	7.83647	7.89258	8.05901	7.41355	7.29612	7.48444	7.24984	7.24267	7.78794	7.40256	7.20553	7.48103	7.39849
CD93	10.2374	10.938	11.3722	10.7122	10.6335	10.9907	10.5214	10.7937	11.0748	10.5541	10.9318	10.8648	10.2315	10.6536	11.2082	11.3483	10.7105	10.2339	10.4565	10.5351	11.1462	10.8246	10.9475	10.5356	10.7865	10.7063
IL.18BP	5.85741	6.17079	6.14367	5.69	5.81125	5.90213	5.34476	5.56505	5.81541	6.19199	6.08149	5.59347	5.64769	5.97044	5.92282	6.65962	5.57337	5.75624	5.82328	5.66672	5.57854	6.78215	5.85925	5.5662	6.11527	5.82029
COL1A1	2.60567	3.86525	3.28091	3.1111	2.2125	3.24877	2.9068	2.724	2.82898	2.65802	4.0911	3.09993	2.20305	2.77257	2.42316	3.39502	3.22709	2.49031	3.18067	3.05313	3.49784	2.39779	3.40567	2.79929	3.15683	2.86951
PON3	5.55526	5.74685	5.82863	5.7156	5.4824	5.37828	5.76703	4.95827	6.15982	6.82306	6.02235	4.98021	6.58196	5.7897	6.22169	5.29444	4.66494	5.77554	6.67475	7.00613	6.5976	6.90921	5.29769	5.76498	5.85862	5.81473
CTSZ	5.19343	5.33369	5.79271	5.02227	4.98682	5.25801	4.60313	4.98269	5.04798	5.82642	5.13435	4.98355	5.22536	5.63736	5.10688	5.0421	4.89512	4.96296	4.78668	4.88235	4.63474	5.10023	5.27407	4.81373	4.84387	4.99381
MMP.3	8.40871	6.8764	9.31653	8.34913	9.92609	9.19786	8.85798	9.23414	9.24651	8.29914	8.63683	9.01781	9.80453	9.72009	9.59851	7.95992	8.82225	7.86446	8.19684	9.02777	9.72271	9.35927	9.01534	8.21883	7.57992	8.57256
RARRES2	11.3694	11.673	11.8795	11.2416	11.5777	11.4135	11.3522	11.4619	11.5699	11.9312	11.5386	11.0705	11.3316	11.6003	11.1101	11.5991	11.0942	11.1938	10.8142	11.5437	11.2681	11.5306	11.0365	11.3428	10.929	11.4748
ICAM.2	5.02868	5.74031	5.20651	5.11171	5.24574	5.6865	5.0983	5.25719	5.30726	5.19743	5.47368	5.28837	5.49599	5.19114	5.72375	5.29244	4.85569	4.93301	5.56113	5.20243	5.21174	6.05235	5.18083	5.48821	5.50285	5.14285
KLK6	2.41212	2.19016	3.57349	2.28471	3.19511	2.84512	2.28697	2.70299	3.03121	2.52084	2.93925	2.74414	2.42018	2.94637	3.09647	2.94386	2.31479	2.12556	2.3464	2.72708	2.73433	2.74775	2.86916	2.7074	2.11483	2.73773
PDGF.subunit.A	5.86556	5.74589	4.49133	4.48153	5.7835	5.60326	5.88899	5.35367	5.98858	6.10235	5.69138	5.80148	6.09138	5.79803	4.48471	4.54635	5.00235	5.54933	4.11024	6.74449	5.62656	3.53333	4.7643	5.65347	3.02985	5.44111
TNF.R1	6.7772	6.56079	7.52984	6.65538	6.74238	6.77106	6.18221	6.56361	6.81238	7.26223	6.54661	6.52943	6.46306	7.17073	6.78169	7.57072	6.37345	6.27156	6.12322	6.29343	6.57588	7.46126	6.6028	6.14831	6.54474	6.61705
IGFBP.2	7.38431	6.64578	8.89558	8.11921	7.27417	7.54071	7.48378	7.61767	7.94037	8.7391	7.12736	6.89225	8.15056	8.5704	7.05081	8.76818	6.9551	7.00969	7.72097	8.77216	7.81555	9.27383	8.44324	6.80076	8.57464	6.55504
vWF	7.28162	7.85788	7.66222	6.5696	6.88869	6.76804	6.52725	6.21055	7.21637	8.57271	6.61441	6.91026	6.36886	7.93398	7.36464	6.83928	6.164	7.84773	7.14792	6.5795	6.50139	7.21908	8.00044	6.94643	7.00893	7.35401
PECAM.1	4.20659	4.83063	3.43756	3.55391	3.85003	3.97046	4.32114	3.63636	4.15916	4.07707	4.27056	4.06059	3.97795	3.74829	4.27541	3.50716	3.93023	3.54185	4.05517	3.97719	3.85746	4.10096	4.05137	4.0862	3.65747	3.46979
MEPE	4.68175	6.15251	6.30918	5.05756	5.45722	5.32461	5.58781	5.28905	5.69671	6.42485	6.37005	4.69768	4.95408	5.61836	5.00539	6.1424	5.53532	5.53565	4.75162	5.36214	5.95095	5.39103	5.53815	5.16222	5.42096	5.91697
CCL16	7.1063	6.89149	7.85576	6.60733	7.04891	6.78051	6.23883	6.80764	6.97156	6.22176	6.91396	6.6686	6.43072	6.88878	7.18361	7.52276	6.16168	6.54997	5.94719	6.66125	5.07357	7.00534	6.6813	6.52309	6.28553	7.18775
